# Supplementary material for: ﻿A review of the Temnothoraxanodontoides species-group (Hymenoptera, Formicidae) from Greece
Source: Zookeys. 2022 Mar 1;1091:139–59. doi: 10.3897/zookeys.1091.79085 (PMC9005485; doi:10.3897/zookeys.1091.79085)
Supplement: XML Treatment for Temnothorax arkasi [file zookeys.1091.79085-treatment1.xml]

<!DOCTYPE tp:taxon-treatment
  PUBLIC "-//TaxonX//DTD Taxonomic Treatment Publishing DTD v0 20100105//EN" "tax-treatment-NSO.dtd">
<tp:taxon-treatment xmlns:tp="http://www.plazi.org/taxpub"><tp:treatment-meta><kwd-group><label>Taxon classification</label><kwd>
                <named-content content-type="kingdom">Animalia</named-content>
              </kwd><kwd>
                <named-content content-type="order">Hymenoptera</named-content>
              </kwd><kwd>
                <named-content content-type="family">Formicidae</named-content>
              </kwd></kwd-group><mixed-citation publication-type="journal"><person-group><name><surname>Salata</surname><given-names>Sebastian</given-names></name><name><surname>Borowiec</surname><given-names>Lech</given-names></name></person-group><article-title>﻿A review of the <italic><tp:taxon-name><tp:taxon-name-part taxon-name-part-type="genus" reg="Temnothorax">Temnothorax</tp:taxon-name-part><tp:taxon-name-part taxon-name-part-type="species" reg="anodontoides">anodontoides</tp:taxon-name-part></tp:taxon-name></italic> species-group (<tp:taxon-name><tp:taxon-name-part taxon-name-part-type="order">Hymenoptera</tp:taxon-name-part></tp:taxon-name>, <tp:taxon-name><tp:taxon-name-part taxon-name-part-type="family">Formicidae</tp:taxon-name-part></tp:taxon-name>) from Greece</article-title><source>Zookeys</source><day>01</day><month>03</month><year>2022</year><volume>1091</volume><fpage>139</fpage><lpage>159</lpage><pub-id pub-id-type="doi">10.3897/zookeys.1091.79085</pub-id></mixed-citation></tp:treatment-meta><tp:nomenclature><label>﻿</label><tp:taxon-name>
              <object-id xmlns:xlink="http://www.w3.org/1999/xlink" content-type="arpha" xlink:type="simple">36718DDF-3718-5ADB-9CDB-900A29AC4CC7</object-id>
              <tp:taxon-name-part taxon-name-part-type="genus" reg="Temnothorax">Temnothorax</tp:taxon-name-part>
              <tp:taxon-name-part taxon-name-part-type="species" reg="arkasi">arkasi</tp:taxon-name-part>
              <object-id xmlns:xlink="http://www.w3.org/1999/xlink" content-type="zoobank" xlink:type="simple">http://zoobank.org/23D7FD80-558A-47D9-832C-B797F46B4A6B</object-id>
            </tp:taxon-name><tp:taxon-status xmlns:xlink="http://www.w3.org/1999/xlink" xlink:type="simple">sp. nov.</tp:taxon-status><xref ref-type="fig" rid="F1">Figs 1–2</xref><xref ref-type="fig" rid="F2">, 3</xref><xref ref-type="fig" rid="F4">, 7</xref><xref ref-type="fig" rid="F10">, 19</xref></tp:nomenclature><tp:treatment-sec sec-type="type material" id="SECID0EMXAE"><title>Type material.</title><p><bold><italic>Holotype</italic></bold>: worker (<ext-link xmlns:xlink="http://www.w3.org/1999/xlink" xlink:type="simple" ext-link-type="uri" xlink:href="http://www.antweb.org/specimen/CASENT4015000">CASENT4015000</ext-link>, pin), label: “Greece, Peloponnes | Prov. Arkadia | A. Schulz &amp; K. Vock lgt. || Parnon, | 3 km W Sitena | <named-content xmlns:xlink="http://www.w3.org/1999/xlink" content-type="dwc:verbatimCoordinates" xlink:type="simple"><named-content content-type="geo-json" specific-use="{&#34;type&#34;:&#34;Point&#34;,&#34;coordinates&#34;:[22.600000,37.300000]}" id="NCID0E6XAE" xlink:type="simple">37°18'N, 22°36'E</named-content></named-content> | 25.4.2000 1700 m || Collection L. Borowiec | <tp:taxon-name><tp:taxon-name-part taxon-name-part-type="family">Formicidae</tp:taxon-name-part></tp:taxon-name> | LBC-GR02714” (<abbrev xmlns:xlink="http://www.w3.org/1999/xlink" content-type="institution" xlink:title="Museum of Natural History, University of Wrocław, in temporary deposit by Department of Biodiversity and Evolutionary Taxonomy, University of Wrocław, Poland" id="ABBRID0EJYAE" xlink:type="simple">MNHW-DBET</abbrev>). <bold><italic>Paratypes</italic></bold>: 3 workers (<ext-link xmlns:xlink="http://www.w3.org/1999/xlink" xlink:type="simple" ext-link-type="uri" xlink:href="http://www.antweb.org/specimen/CASENT4015001">CASENT4015001</ext-link>–<ext-link xmlns:xlink="http://www.w3.org/1999/xlink" xlink:type="simple" ext-link-type="uri" xlink:href="http://www.antweb.org/specimen/CASENT4015003">CASENT4015003</ext-link>): the same data as holotype; 5 workers (<ext-link xmlns:xlink="http://www.w3.org/1999/xlink" xlink:type="simple" ext-link-type="uri" xlink:href="http://www.antweb.org/specimen/CASENT4015004">CASENT4015004</ext-link>–<ext-link xmlns:xlink="http://www.w3.org/1999/xlink" xlink:type="simple" ext-link-type="uri" xlink:href="http://www.antweb.org/specimen/CASENT4015008">CASENT4015008</ext-link>): the same data as holotype + “Sample Nr. | AS1”; 8 workers (<ext-link xmlns:xlink="http://www.w3.org/1999/xlink" xlink:type="simple" ext-link-type="uri" xlink:href="http://www.antweb.org/specimen/CASENT4015009">CASENT4015009</ext-link>–<ext-link xmlns:xlink="http://www.w3.org/1999/xlink" xlink:type="simple" ext-link-type="uri" xlink:href="http://www.antweb.org/specimen/CASENT4015016">CASENT4015016</ext-link>): the same data as holotype + “Sample Nr. | AS2”; 6 workers (<ext-link xmlns:xlink="http://www.w3.org/1999/xlink" xlink:type="simple" ext-link-type="uri" xlink:href="http://www.antweb.org/specimen/CASENT4015017">CASENT4015017</ext-link>–<ext-link xmlns:xlink="http://www.w3.org/1999/xlink" xlink:type="simple" ext-link-type="uri" xlink:href="http://www.antweb.org/specimen/CASENT4015022">CASENT4015022</ext-link>): the same data as holotype + “Sample Nr. | AS3” (<named-content xmlns:xlink="http://www.w3.org/1999/xlink" content-type="dwc:institutional_code" xlink:title="Museum d’Historie Naturelle, Geneve, Switzerland" xlink:href="http://grbio.org/institution/museum-dhistoire-naturelle-6" xlink:type="simple">MHNG</named-content>, <abbrev xmlns:xlink="http://www.w3.org/1999/xlink" content-type="institution" xlink:title="Museum of Natural History, University of Wrocław, in temporary deposit by Department of Biodiversity and Evolutionary Taxonomy, University of Wrocław, Poland" id="ABBRID0E5ZAE" xlink:type="simple">MNHW-DBET</abbrev>, PW).</p></tp:treatment-sec><tp:treatment-sec sec-type="type locality" id="SECID0ED1AE"><title>Type locality.</title><p>Greece, Peloponnes Province, Parnon, 3 km W Sitena, 37.3/22.6, 1375 m a.s.l.</p></tp:treatment-sec><tp:treatment-sec sec-type="Differential diagnosis" id="SECID0EI1AE"><title>Differential diagnosis.</title><p><italic><tp:taxon-name><tp:taxon-name-part taxon-name-part-type="genus" reg="Temnothorax">Temnothorax</tp:taxon-name-part><tp:taxon-name-part taxon-name-part-type="species" reg="arkasi">arkasi</tp:taxon-name-part></tp:taxon-name></italic> differs from <italic><tp:taxon-name><tp:taxon-name-part taxon-name-part-type="genus" reg="Temnothorax">T.</tp:taxon-name-part><tp:taxon-name-part taxon-name-part-type="species" reg="parnonensis">parnonensis</tp:taxon-name-part></tp:taxon-name></italic> and <italic><tp:taxon-name><tp:taxon-name-part taxon-name-part-type="genus" reg="Temnothorax">T.</tp:taxon-name-part><tp:taxon-name-part taxon-name-part-type="species" reg="anodontoides">anodontoides</tp:taxon-name-part></tp:taxon-name></italic> in very dark body coloration, with head and mesosoma predominantly dark brown to black (pale brown to yellowish brown in both relatives) and more elongate head, i.e., 1.25–1.28 as long as wide (only 1.22 in both relatives); from <italic><tp:taxon-name><tp:taxon-name-part taxon-name-part-type="genus" reg="Temnothorax">T.</tp:taxon-name-part><tp:taxon-name-part taxon-name-part-type="species" reg="anodontoides">anodontoides</tp:taxon-name-part></tp:taxon-name></italic> it differs additionally in more sculptured head with rugulocostulate frontal part of head (<italic><tp:taxon-name><tp:taxon-name-part taxon-name-part-type="genus" reg="Temnothorax">T.</tp:taxon-name-part><tp:taxon-name-part taxon-name-part-type="species" reg="anodontoides">anodontoides</tp:taxon-name-part></tp:taxon-name></italic> has frons entirely rugulate); from <italic><tp:taxon-name><tp:taxon-name-part taxon-name-part-type="genus" reg="Temnothorax">T.</tp:taxon-name-part><tp:taxon-name-part taxon-name-part-type="species" reg="parnonensis">parnonensis</tp:taxon-name-part></tp:taxon-name></italic> it additionally differs in reduced propodeal spines and lack of smooth patch on frons (<italic><tp:taxon-name><tp:taxon-name-part taxon-name-part-type="genus" reg="Temnothorax">T.</tp:taxon-name-part><tp:taxon-name-part taxon-name-part-type="species" reg="parnonensis">parnonensis</tp:taxon-name-part></tp:taxon-name></italic> has small but well-marked triangular propodeal spines and its frons sculpture is reduced on the central part); from <italic><tp:taxon-name><tp:taxon-name-part taxon-name-part-type="genus" reg="Temnothorax">T.</tp:taxon-name-part><tp:taxon-name-part taxon-name-part-type="species" reg="euboeae">euboeae</tp:taxon-name-part></tp:taxon-name></italic> it differs in almost reduced propodeal spines that are in form of small angulation of very short triangular spines, shiny interspaces between head sculpture, and longer petiole with moderately elongate pedicel (<italic><tp:taxon-name><tp:taxon-name-part taxon-name-part-type="genus" reg="Temnothorax">T.</tp:taxon-name-part><tp:taxon-name-part taxon-name-part-type="species" reg="euboeae">euboeae</tp:taxon-name-part></tp:taxon-name></italic> has propodeal spines distinct and in form of small, short, needles, more dull head surface and very short pedicel); from <italic><tp:taxon-name><tp:taxon-name-part taxon-name-part-type="genus" reg="Temnothorax">T.</tp:taxon-name-part><tp:taxon-name-part taxon-name-part-type="species" reg="ikarosi">ikarosi</tp:taxon-name-part></tp:taxon-name></italic> it differs in more elongate head, shorter petiolar peduncle, denser and thinner sculpture on promesonotal dorsum and smaller propodeal spines (<italic><tp:taxon-name><tp:taxon-name-part taxon-name-part-type="genus" reg="Temnothorax">T.</tp:taxon-name-part><tp:taxon-name-part taxon-name-part-type="species" reg="ikarosi">ikarosi</tp:taxon-name-part></tp:taxon-name></italic> has less elongate head, longer petiolar peduncle, sparser and thicker promesonotal sculpture and bigger propodeal spines).</p></tp:treatment-sec><tp:treatment-sec sec-type="description" id="SECID0EH5AE"><title>Description.</title><p>Worker (<italic>N</italic> = 10): <abbrev xmlns:xlink="http://www.w3.org/1999/xlink" xlink:title="head length" id="ABBRID0EP5AE" xlink:type="simple">HL</abbrev>: 0.66 ± 0.03 (0.6–0.71); <abbrev xmlns:xlink="http://www.w3.org/1999/xlink" xlink:title="head width" id="ABBRID0ET5AE" xlink:type="simple">HW</abbrev>: 0.55 ± 0.03 (0.5–0.57); <abbrev xmlns:xlink="http://www.w3.org/1999/xlink" xlink:title="scape length" id="ABBRID0EX5AE" xlink:type="simple">SL</abbrev>: 0.49 ± 0.03 (0.44–0.53); <abbrev xmlns:xlink="http://www.w3.org/1999/xlink" xlink:title="eye length; measured along the maximum diameter of the eye" id="ABBRID0E25AE" xlink:type="simple">EL</abbrev>: 0.14 ± 0.01 (0.11–0.16); <abbrev xmlns:xlink="http://www.w3.org/1999/xlink" xlink:title="eye width; measured along the minimum diameter of the eye" id="ABBRID0E65AE" xlink:type="simple">EW</abbrev>: 0.1 ± 0.01 (0.08–0.12); <abbrev xmlns:xlink="http://www.w3.org/1999/xlink" xlink:title="mesosoma length" id="ABBRID0ED6AE" xlink:type="simple">WL</abbrev>: 0.8 ± 0.06 (0.68–0.89); <abbrev xmlns:xlink="http://www.w3.org/1999/xlink" xlink:title="propodeal spine length" id="ABBRID0EH6AE" xlink:type="simple">PSL</abbrev>: 0.12 ± 0.01 (0.11–0.13); <abbrev xmlns:xlink="http://www.w3.org/1999/xlink" xlink:title="spiracle to declivity length" id="ABBRID0EL6AE" xlink:type="simple">SDL</abbrev>: 0.11 ± 0.01 (0.1–0.12); <abbrev xmlns:xlink="http://www.w3.org/1999/xlink" xlink:title="petiole length" id="ABBRID0EP6AE" xlink:type="simple">PEL</abbrev>: 0.29 ± 0.03 (0.24–0.34); <abbrev xmlns:xlink="http://www.w3.org/1999/xlink" xlink:title="postpetiole length" id="ABBRID0ET6AE" xlink:type="simple">PPL</abbrev>: 0.17 ± 0.01 (0.15–0.19); <abbrev xmlns:xlink="http://www.w3.org/1999/xlink" xlink:title="petiole height" id="ABBRID0EX6AE" xlink:type="simple">PEH</abbrev>: 0.2 ± 0.02 (0.17–0.23); <abbrev xmlns:xlink="http://www.w3.org/1999/xlink" xlink:title="postpetiole height" id="ABBRID0E26AE" xlink:type="simple">PPH</abbrev>: 0.19 ± 0.01 (0.17–0.21); <abbrev xmlns:xlink="http://www.w3.org/1999/xlink" xlink:title="pronotum width" id="ABBRID0EAAAG" xlink:type="simple">PNW</abbrev>: 0.39 ± 0.02 (0.36–0.42); <abbrev xmlns:xlink="http://www.w3.org/1999/xlink" xlink:title="petiole width" id="ABBRID0EEAAG" xlink:type="simple">PEW</abbrev>: 0.18 ± 0.01 (0.15–0.19); <abbrev xmlns:xlink="http://www.w3.org/1999/xlink" xlink:title="postpetiole width" id="ABBRID0EIAAG" xlink:type="simple">PPW</abbrev>: 0.22 ± 0.02 (0.2–0.24); CI: 1.2 ± 0.03 (1.18–1.25); SI1: 0.74 ± 0.03 (0.68–0.77); SI2: 0.9 ± 0.03 (0.82–0.94); MI: 0.49 ± 0.03 (0.45–0.54); EI1: 0.75 ± 0.06 (0.67–0.85); EI2: 0.16 ± 0.01 (0.13–0.17); PI: 1.43 ± 0.1 (1.26–1.59); PPI: 0.87 ± 0.04 (0.8–0.94); PSI: 1.1 ± 0.03 (1.08–1.18).</p><p><bold>Colour.</bold> Head dark brown, mesosoma, petiole and postpetiole brown to brownish black, lateral sides of pronotum with indistinct brownish areas, gaster mostly brown only base of first segment slightly brighter, in the palest specimens mesosoma partly yellowish brown; scape yellowish to yellowish brown, funicle segments 1–8 yellowish, antennal club yellowish brown to dark brown, legs mostly yellowish to yellowish brown, femora medially darkened (Figs <xref ref-type="fig" rid="F1">1</xref>, <xref ref-type="fig" rid="F1">2</xref>). <bold><italic>Head</italic>.</bold> Slightly elongate, 1.28 times as long as wide, sides below and above eyes gently convex, occipital corners regularly rounded, occipital margin of head straight (Figs <xref ref-type="fig" rid="F2">3</xref>, <xref ref-type="fig" rid="F4">7</xref>). Anterior margin of clypeus distinctly convex, medial notch absent. Eyes moderate, short oval, 1.2 times as long as wide. Antennal scape short, in lateral view slightly curved, 0.78 times as long as length of the head, in apex gradually widened, its base without tooth, funiculus long, club 3-segmented (Fig. <xref ref-type="fig" rid="F2">3</xref>). Surface of scape finely microreticulate, shiny, covered with thin, dense, decumbent to suberect setae. Funicle longer than scape, first segment 2.1 times as long as wide at apex, segments 2–7 short, rectangular. Mandibles rounded with thick and sparse striae, shiny. Clypeus with sharp median longitudinal keel and two keels laterally, area between keels microreticulate but shiny. Frontal carinae short, slightly extending beyond frontal lobes. Antennal fossa deep, with thin circular striae and dense microreticulation. Frontal lobes narrow, microreticulate with costulae (Fig. <xref ref-type="fig" rid="F4">7</xref>). Frons, gena, malar region, vertex and temples densely reticulate with shiny interspaces; frons, gena, area behind eyes, central part of vertex, occipital area with additional costulae, malar area with costulae partly interrupted. Whole surface of head appears shiny. Sides of head with very short and sparse adpressed pubescence, sides of frons, vertex and occipital area with erect, pale, short and thick setae (Figs <xref ref-type="fig" rid="F2">3</xref>, <xref ref-type="fig" rid="F4">7</xref>). <bold><italic>Mesosoma</italic>.</bold> Elongate, approximately twice as long as wide, distinctly arched in profile. Metanotal groove absent. Pronotum convex on sides. Propodeal spines very short, in form of triangular denticles or small angulation (Fig. <xref ref-type="fig" rid="F1">2</xref>). Whole surface of mesosoma densely reticulate with shiny interspaces. Pronotal dorsum regulate, lateral sides of pronotum rugocostulate, mesonotal dorsum reticulocostulate, propodeum rugocostulate, area below spines microreticulate with few transverse costulae. Entire mesosoma with erect, pale, moderately long and thick setae (Figs <xref ref-type="fig" rid="F1">1</xref>, <xref ref-type="fig" rid="F1">2</xref>). <bold><italic>Petiole</italic>.</bold> In lateral view, with moderately elongate peduncle, node low, with anterior face shallowly concave and dorsum regularly rounded, whole surface rugoreticulate. Dorsal surface with sparse, short, erect setae. <bold><italic>Postpetiole</italic>.</bold> In lateral view regularly convex, sides rounded, on the whole surface reticulocostulate, surface appears less rugose than surface of petiole. Dorsal surface with sparse, moderately long, erect setae (Figs <xref ref-type="fig" rid="F1">1</xref>, <xref ref-type="fig" rid="F1">2</xref>). <bold><italic>Gaster</italic>.</bold> Smooth and shiny, with erect, thin, pale setae (Figs <xref ref-type="fig" rid="F1">1</xref>, <xref ref-type="fig" rid="F1">2</xref>). <bold><italic>Legs</italic>.</bold> Moderately elongate, femora swollen in the middle, tibiae widened from base to ¾ length, surface of legs covered with sparse, adpressed to decumbent hairs.</p><fig id="F1" position="float" orientation="portrait"><object-id xmlns:xlink="http://www.w3.org/1999/xlink" content-type="doi" xlink:type="simple">10.3897/zookeys.1091.79085.figures1-2</object-id><object-id xmlns:xlink="http://www.w3.org/1999/xlink" content-type="arpha" xlink:type="simple">A24F882C-E1F0-5B4A-BB15-715A3E00F701</object-id><label>Figures 1, 2.</label><caption><p>Holotype worker of <italic><tp:taxon-name><tp:taxon-name-part taxon-name-part-type="genus" reg="Temnothorax">Temnothorax</tp:taxon-name-part><tp:taxon-name-part taxon-name-part-type="species" reg="arkasi">arkasi</tp:taxon-name-part></tp:taxon-name></italic> sp. nov. <bold>1</bold> dorsal <bold>2</bold> lateral. Scale bar: 1 mm.</p></caption><graphic xmlns:xlink="http://www.w3.org/1999/xlink" xlink:href="zookeys-1091-139-g001.jpg" position="float" orientation="portrait" xlink:type="simple" id="oo_666943.jpg"><uri content-type="original_file" xlink:type="simple">https://binary.pensoft.net/fig/666943</uri></graphic></fig><fig id="F2" position="float" orientation="portrait"><object-id xmlns:xlink="http://www.w3.org/1999/xlink" content-type="doi" xlink:type="simple">10.3897/zookeys.1091.79085.figures3-4</object-id><object-id xmlns:xlink="http://www.w3.org/1999/xlink" content-type="arpha" xlink:type="simple">72CB6AA4-5790-586E-AE5A-1F8689AFCA33</object-id><label>Figures 3, 4.</label><caption><p>Head and antennae of holotype workers <bold>3</bold><italic><tp:taxon-name><tp:taxon-name-part taxon-name-part-type="genus" reg="Temnothorax">Temnothorax</tp:taxon-name-part><tp:taxon-name-part taxon-name-part-type="species" reg="arkasi">arkasi</tp:taxon-name-part></tp:taxon-name></italic> sp. nov. <bold>4</bold><italic><tp:taxon-name><tp:taxon-name-part taxon-name-part-type="genus" reg="Temnothorax">Temnothorax</tp:taxon-name-part><tp:taxon-name-part taxon-name-part-type="species" reg="euboeae">euboeae</tp:taxon-name-part></tp:taxon-name></italic> sp. nov. Scale bars: 0.25 mm.</p></caption><graphic xmlns:xlink="http://www.w3.org/1999/xlink" xlink:href="zookeys-1091-139-g002.jpg" position="float" orientation="portrait" xlink:type="simple" id="oo_666944.jpg"><uri content-type="original_file" xlink:type="simple">https://binary.pensoft.net/fig/666944</uri></graphic></fig></tp:treatment-sec><tp:treatment-sec sec-type="etymology" id="SECID0EMFAG"><title>Etymology.</title><p>The name is a noun in genitive case, dedicated to Arkás (ancient Greek: Ἀρκάς), a mythological hunter and King of ancient Arkadía (ancient Greek: Ἀρκαδία). His name was given to the recent Greek province Arcadia, Peloponnese, a terra typica for <italic><tp:taxon-name><tp:taxon-name-part taxon-name-part-type="genus" reg="Temnothorax">Temnothorax</tp:taxon-name-part><tp:taxon-name-part taxon-name-part-type="species" reg="arkasi">arkasi</tp:taxon-name-part></tp:taxon-name></italic>.</p></tp:treatment-sec><tp:treatment-sec sec-type="biology" id="SECID0E4FAG"><title>Biology.</title><p>The type locality is placed in an alpine zone on the rocky northern slopes of Mt. Parnon overgrown with a young and sparse fir forest. The altitude indicated on the labels (1700 m) is most likely overestimated as the site indicated by the geographical coordinates given on the label gives the actual altitude of 1375 m.</p></tp:treatment-sec><tp:treatment-sec><!--Section generated to contain objects referenced in tp:taxon-treatment.--><fig id="F4" position="float" orientation="portrait"><object-id xmlns:xlink="http://www.w3.org/1999/xlink" content-type="doi" xlink:type="simple">10.3897/zookeys.1091.79085.figures7-8</object-id><object-id xmlns:xlink="http://www.w3.org/1999/xlink" content-type="arpha" xlink:type="simple">A328C0ED-81EF-5716-8A0C-B76658529CCA</object-id><label>Figures 7, 8.</label><caption><p>Head sculpture of holotype workers <bold>7</bold><italic><tp:taxon-name><tp:taxon-name-part taxon-name-part-type="genus" reg="Temnothorax">Temnothorax</tp:taxon-name-part><tp:taxon-name-part taxon-name-part-type="species" reg="arkasi">arkasi</tp:taxon-name-part></tp:taxon-name></italic> sp. nov. <bold>8</bold><italic><tp:taxon-name><tp:taxon-name-part taxon-name-part-type="genus" reg="Temnothorax">Temnothorax</tp:taxon-name-part><tp:taxon-name-part taxon-name-part-type="species" reg="euboeae">euboeae</tp:taxon-name-part></tp:taxon-name></italic> sp. nov.</p></caption><graphic xmlns:xlink="http://www.w3.org/1999/xlink" xlink:href="zookeys-1091-139-g004.jpg" position="float" orientation="portrait" xlink:type="simple" id="oo_666946.jpg"><uri content-type="original_file" xlink:type="simple">https://binary.pensoft.net/fig/666946</uri></graphic></fig><fig id="F10" position="float" orientation="portrait"><object-id xmlns:xlink="http://www.w3.org/1999/xlink" content-type="doi" xlink:type="simple">10.3897/zookeys.1091.79085.figure19</object-id><object-id xmlns:xlink="http://www.w3.org/1999/xlink" content-type="arpha" xlink:type="simple">0490E4D9-78B9-5FAB-94F0-8C58885FDC3D</object-id><label>Figure 19.</label><caption><p>Distribution of members of the <italic><tp:taxon-name><tp:taxon-name-part taxon-name-part-type="genus" reg="Temnothorax">Temnothorax</tp:taxon-name-part><tp:taxon-name-part taxon-name-part-type="species" reg="anodontoides">anodontoides</tp:taxon-name-part></tp:taxon-name></italic> species-group in Europe: <italic><tp:taxon-name><tp:taxon-name-part taxon-name-part-type="genus" reg="Temnothorax">Temnothorax</tp:taxon-name-part><tp:taxon-name-part taxon-name-part-type="species" reg="arkasi">arkasi</tp:taxon-name-part></tp:taxon-name></italic> (red circle), <italic><tp:taxon-name><tp:taxon-name-part taxon-name-part-type="genus" reg="Temnothorax">T.</tp:taxon-name-part><tp:taxon-name-part taxon-name-part-type="species" reg="euboeae">euboeae</tp:taxon-name-part></tp:taxon-name></italic> (violet circle), <italic><tp:taxon-name><tp:taxon-name-part taxon-name-part-type="genus" reg="Temnothorax">T.</tp:taxon-name-part><tp:taxon-name-part taxon-name-part-type="species" reg="ikarosi">ikarosi</tp:taxon-name-part></tp:taxon-name></italic> (orange circle), <italic><tp:taxon-name><tp:taxon-name-part taxon-name-part-type="genus" reg="Temnothorax">T.</tp:taxon-name-part><tp:taxon-name-part taxon-name-part-type="species" reg="parnonensis">parnonensis</tp:taxon-name-part></tp:taxon-name></italic> (green circles) and <italic><tp:taxon-name><tp:taxon-name-part taxon-name-part-type="genus" reg="Temnothorax">T.</tp:taxon-name-part><tp:taxon-name-part taxon-name-part-type="species" reg="saxatilis">saxatilis</tp:taxon-name-part></tp:taxon-name></italic> (blue circle).</p></caption><graphic xmlns:xlink="http://www.w3.org/1999/xlink" xlink:href="zookeys-1091-139-g010.jpg" position="float" orientation="portrait" xlink:type="simple" id="oo_666952.jpg"><uri content-type="original_file" xlink:type="simple">https://binary.pensoft.net/fig/666952</uri></graphic></fig></tp:treatment-sec></tp:taxon-treatment>
