# Supplementary material for: ﻿A review of the Temnothoraxanodontoides species-group (Hymenoptera, Formicidae) from Greece
Source: Zookeys. 2022 Mar 1;1091:139–59. doi: 10.3897/zookeys.1091.79085 (PMC9005485; doi:10.3897/zookeys.1091.79085)
Supplement: XML Treatment for Temnothorax euboeae [file zookeys.1091.79085-treatment2.xml]

<!DOCTYPE tp:taxon-treatment
  PUBLIC "-//TaxonX//DTD Taxonomic Treatment Publishing DTD v0 20100105//EN" "tax-treatment-NSO.dtd">
<tp:taxon-treatment xmlns:tp="http://www.plazi.org/taxpub"><tp:treatment-meta><kwd-group><label>Taxon classification</label><kwd>
                <named-content content-type="kingdom">Animalia</named-content>
              </kwd><kwd>
                <named-content content-type="order">Hymenoptera</named-content>
              </kwd><kwd>
                <named-content content-type="family">Formicidae</named-content>
              </kwd></kwd-group><mixed-citation publication-type="journal"><person-group><name><surname>Salata</surname><given-names>Sebastian</given-names></name><name><surname>Borowiec</surname><given-names>Lech</given-names></name></person-group><article-title>﻿A review of the <italic><tp:taxon-name><tp:taxon-name-part taxon-name-part-type="genus" reg="Temnothorax">Temnothorax</tp:taxon-name-part><tp:taxon-name-part taxon-name-part-type="species" reg="anodontoides">anodontoides</tp:taxon-name-part></tp:taxon-name></italic> species-group (<tp:taxon-name><tp:taxon-name-part taxon-name-part-type="order">Hymenoptera</tp:taxon-name-part></tp:taxon-name>, <tp:taxon-name><tp:taxon-name-part taxon-name-part-type="family">Formicidae</tp:taxon-name-part></tp:taxon-name>) from Greece</article-title><source>Zookeys</source><day>01</day><month>03</month><year>2022</year><volume>1091</volume><fpage>139</fpage><lpage>159</lpage><pub-id pub-id-type="doi">10.3897/zookeys.1091.79085</pub-id></mixed-citation></tp:treatment-meta><tp:nomenclature><label>﻿</label><tp:taxon-name>
              <object-id xmlns:xlink="http://www.w3.org/1999/xlink" content-type="arpha" xlink:type="simple">8A531713-A34E-559A-8C43-FDB02C45AC44</object-id>
              <tp:taxon-name-part taxon-name-part-type="genus" reg="Temnothorax">Temnothorax</tp:taxon-name-part>
              <tp:taxon-name-part taxon-name-part-type="species" reg="euboeae">euboeae</tp:taxon-name-part>
              <object-id xmlns:xlink="http://www.w3.org/1999/xlink" content-type="zoobank" xlink:type="simple">http://zoobank.org/7BF704E0-F549-4B81-8640-9FDE9F4FBDF6</object-id>
            </tp:taxon-name><tp:taxon-status xmlns:xlink="http://www.w3.org/1999/xlink" xlink:type="simple">sp. nov.</tp:taxon-status><xref ref-type="fig" rid="F2">Figs 4</xref><xref ref-type="fig" rid="F3">, 5–6</xref><xref ref-type="fig" rid="F4">, 8</xref><xref ref-type="fig" rid="F10">, 19</xref></tp:nomenclature><tp:treatment-sec sec-type="type material" id="SECID0E2HAG"><title>Type material.</title><p><bold><italic>Holotype</italic></bold>: worker (<ext-link xmlns:xlink="http://www.w3.org/1999/xlink" xlink:type="simple" ext-link-type="uri" xlink:href="http://www.antweb.org/specimen/CASENT4015023">CASENT4015023</ext-link>, pin), label: “GREECE, Sterea Ellas | Euboea, Mt. Dirfi, 1030 m | 14 V 2017 | C. Lebas || Collection L. Borowiec | <tp:taxon-name><tp:taxon-name-part taxon-name-part-type="family">Formicidae</tp:taxon-name-part></tp:taxon-name> | LBC-GR02765” (<abbrev xmlns:xlink="http://www.w3.org/1999/xlink" content-type="institution" xlink:title="Museum of Natural History, University of Wrocław, in temporary deposit by Department of Biodiversity and Evolutionary Taxonomy, University of Wrocław, Poland" id="ABBRID0EQIAG" xlink:type="simple">MNHW-DBET</abbrev>).</p></tp:treatment-sec><tp:treatment-sec sec-type="type locality" id="SECID0EVIAG"><title>Type locality.</title><p>Greece, Sterea Ellas Province, Euboea, Mt. Dirfi, 38.61666/23.83333, 1030 m a.s.l.</p></tp:treatment-sec><tp:treatment-sec sec-type="Differential diagnosis" id="SECID0E1IAG"><title>Differential diagnosis.</title><p><italic><tp:taxon-name><tp:taxon-name-part taxon-name-part-type="genus" reg="Temnothorax">Temnothorax</tp:taxon-name-part><tp:taxon-name-part taxon-name-part-type="species" reg="euboeae">euboeae</tp:taxon-name-part></tp:taxon-name></italic> differs from <italic><tp:taxon-name><tp:taxon-name-part taxon-name-part-type="genus" reg="Temnothorax">T.</tp:taxon-name-part><tp:taxon-name-part taxon-name-part-type="species" reg="parnonensis">parnonensis</tp:taxon-name-part></tp:taxon-name></italic> and <italic><tp:taxon-name><tp:taxon-name-part taxon-name-part-type="genus" reg="Temnothorax">T.</tp:taxon-name-part><tp:taxon-name-part taxon-name-part-type="species" reg="anodontoides">anodontoides</tp:taxon-name-part></tp:taxon-name></italic> in very dark body coloration, with head and mesosoma predominantly dark brown to black (pale brown to yellowish brown in both relatives), more elongated head (1.25–1.28 times as long as wide vs 1.22 in both relatives), and costate frons with microreticulate interspaces (interspecies smooth in both relatives); from <italic><tp:taxon-name><tp:taxon-name-part taxon-name-part-type="genus" reg="Temnothorax">T.</tp:taxon-name-part><tp:taxon-name-part taxon-name-part-type="species" reg="saxatilis">saxatilis</tp:taxon-name-part></tp:taxon-name></italic> it differs in very dark body coloration, with head and mesosoma predominantly dark brown to black, more coarse sculpture of mesosoma, petiole and postpetiole, and costate frons with microreticulate interspaces; from <italic><tp:taxon-name><tp:taxon-name-part taxon-name-part-type="genus" reg="Temnothorax">T.</tp:taxon-name-part><tp:taxon-name-part taxon-name-part-type="species" reg="anodontoides">anodontoides</tp:taxon-name-part></tp:taxon-name></italic> it differs additionally in presence of propodeal spines; from <italic><tp:taxon-name><tp:taxon-name-part taxon-name-part-type="genus" reg="Temnothorax">T.</tp:taxon-name-part><tp:taxon-name-part taxon-name-part-type="species" reg="parnonensis">parnonensis</tp:taxon-name-part></tp:taxon-name></italic> it differs additionally in shorter petiolar node; from <italic><tp:taxon-name><tp:taxon-name-part taxon-name-part-type="genus" reg="Temnothorax">T.</tp:taxon-name-part><tp:taxon-name-part taxon-name-part-type="species" reg="arkasi">arkasi</tp:taxon-name-part></tp:taxon-name></italic> it differs in presence of small, short, and needle shaped propodeal spines (in <italic><tp:taxon-name><tp:taxon-name-part taxon-name-part-type="genus" reg="Temnothorax">T.</tp:taxon-name-part><tp:taxon-name-part taxon-name-part-type="species" reg="arkasi">arkasi</tp:taxon-name-part></tp:taxon-name></italic> propodeal spines are in form of small angulation or very short triangular spines), and shorter petiole and pedicel; from <italic><tp:taxon-name><tp:taxon-name-part taxon-name-part-type="genus" reg="Temnothorax">T.</tp:taxon-name-part><tp:taxon-name-part taxon-name-part-type="species" reg="ikarosi">ikarosi</tp:taxon-name-part></tp:taxon-name></italic> it differs in more elongated head, short petiolar peduncle, more rounded and sculptured petiole and postpetiole, lobes and short, needle shaped propodeal spines.</p><fig id="F3" position="float" orientation="portrait"><object-id xmlns:xlink="http://www.w3.org/1999/xlink" content-type="doi" xlink:type="simple">10.3897/zookeys.1091.79085.figures5-6</object-id><object-id xmlns:xlink="http://www.w3.org/1999/xlink" content-type="arpha" xlink:type="simple">B2D09DF8-CBAB-5D88-9B5F-AD0B27341AAE</object-id><label>Figures 5, 6.</label><caption><p>Holotype worker of <italic><tp:taxon-name><tp:taxon-name-part taxon-name-part-type="genus" reg="Temnothorax">Temnothorax</tp:taxon-name-part><tp:taxon-name-part taxon-name-part-type="species" reg="euboeae">euboeae</tp:taxon-name-part></tp:taxon-name></italic> sp. nov. <bold>5</bold> dorsal <bold>6</bold> lateral. Scale bar: 1 mm.</p></caption><graphic xmlns:xlink="http://www.w3.org/1999/xlink" xlink:href="zookeys-1091-139-g003.jpg" position="float" orientation="portrait" xlink:type="simple" id="oo_666945.jpg"><uri content-type="original_file" xlink:type="simple">https://binary.pensoft.net/fig/666945</uri></graphic></fig><fig id="F4" position="float" orientation="portrait"><object-id xmlns:xlink="http://www.w3.org/1999/xlink" content-type="doi" xlink:type="simple">10.3897/zookeys.1091.79085.figures7-8</object-id><object-id xmlns:xlink="http://www.w3.org/1999/xlink" content-type="arpha" xlink:type="simple">A328C0ED-81EF-5716-8A0C-B76658529CCA</object-id><label>Figures 7, 8.</label><caption><p>Head sculpture of holotype workers <bold>7</bold><italic><tp:taxon-name><tp:taxon-name-part taxon-name-part-type="genus" reg="Temnothorax">Temnothorax</tp:taxon-name-part><tp:taxon-name-part taxon-name-part-type="species" reg="arkasi">arkasi</tp:taxon-name-part></tp:taxon-name></italic> sp. nov. <bold>8</bold><italic><tp:taxon-name><tp:taxon-name-part taxon-name-part-type="genus" reg="Temnothorax">Temnothorax</tp:taxon-name-part><tp:taxon-name-part taxon-name-part-type="species" reg="euboeae">euboeae</tp:taxon-name-part></tp:taxon-name></italic> sp. nov.</p></caption><graphic xmlns:xlink="http://www.w3.org/1999/xlink" xlink:href="zookeys-1091-139-g004.jpg" position="float" orientation="portrait" xlink:type="simple" id="oo_666946.jpg"><uri content-type="original_file" xlink:type="simple">https://binary.pensoft.net/fig/666946</uri></graphic></fig></tp:treatment-sec><tp:treatment-sec sec-type="description" id="SECID0EGOAG"><title>Description.</title><p>Worker (<italic>N</italic> = 1): <abbrev xmlns:xlink="http://www.w3.org/1999/xlink" xlink:title="head length" id="ABBRID0EOOAG" xlink:type="simple">HL</abbrev>: 0.7; <abbrev xmlns:xlink="http://www.w3.org/1999/xlink" xlink:title="head width" id="ABBRID0ESOAG" xlink:type="simple">HW</abbrev>: 0.57; <abbrev xmlns:xlink="http://www.w3.org/1999/xlink" xlink:title="scape length" id="ABBRID0EWOAG" xlink:type="simple">SL</abbrev>: 0.44; <abbrev xmlns:xlink="http://www.w3.org/1999/xlink" xlink:title="eye length; measured along the maximum diameter of the eye" id="ABBRID0E1OAG" xlink:type="simple">EL</abbrev>: 0.14; <abbrev xmlns:xlink="http://www.w3.org/1999/xlink" xlink:title="eye width; measured along the minimum diameter of the eye" id="ABBRID0E5OAG" xlink:type="simple">EW</abbrev>: 0.09; <abbrev xmlns:xlink="http://www.w3.org/1999/xlink" xlink:title="mesosoma length" id="ABBRID0ECPAG" xlink:type="simple">WL</abbrev>: 0.87; <abbrev xmlns:xlink="http://www.w3.org/1999/xlink" xlink:title="propodeal spine length" id="ABBRID0EGPAG" xlink:type="simple">PSL</abbrev>: 0.15; <abbrev xmlns:xlink="http://www.w3.org/1999/xlink" xlink:title="spiracle to declivity length" id="ABBRID0EKPAG" xlink:type="simple">SDL</abbrev>: 0.13; <abbrev xmlns:xlink="http://www.w3.org/1999/xlink" xlink:title="petiole length" id="ABBRID0EOPAG" xlink:type="simple">PEL</abbrev>: 0.3; <abbrev xmlns:xlink="http://www.w3.org/1999/xlink" xlink:title="postpetiole length" id="ABBRID0ESPAG" xlink:type="simple">PPL</abbrev>: 0.17; <abbrev xmlns:xlink="http://www.w3.org/1999/xlink" xlink:title="petiole height" id="ABBRID0EWPAG" xlink:type="simple">PEH</abbrev>: 0.2; <abbrev xmlns:xlink="http://www.w3.org/1999/xlink" xlink:title="postpetiole height" id="ABBRID0E1PAG" xlink:type="simple">PPH</abbrev>: 0.2; <abbrev xmlns:xlink="http://www.w3.org/1999/xlink" xlink:title="pronotum width" id="ABBRID0E5PAG" xlink:type="simple">PNW</abbrev>: 0.41; PW: 0.17; <abbrev xmlns:xlink="http://www.w3.org/1999/xlink" xlink:title="postpetiole width" id="ABBRID0ECQAG" xlink:type="simple">PPW</abbrev>: 0.25; CI: 1.23; SI1: 0.63; SI2: 0.77; MI: 0.47; EI1: 0.64; EI2: 0.13; PI: 1.5; PPI: 0.85; PSI: 1.15.</p><p><bold>Colour.</bold> Head, mesosoma, petiole and postpetiole black, sides of pronotum with indistinct brownish-black areas, gaster mostly dark brown only base of first segment slightly brighter, scape brown, funicle segments 1–8 yellowish brown, antennal club dark brown, legs mostly dark brown with yellowish-brown coxae and knee, and yellowish-brown tarsi (Figs <xref ref-type="fig" rid="F3">5</xref>, <xref ref-type="fig" rid="F3">6</xref>). <bold><italic>Head</italic>.</bold> Slightly elongate, 1.25 times as long as wide, sides below and above eyes gently convex, occipital corners regularly rounded, occipital margin of head straight (Figs <xref ref-type="fig" rid="F2">4</xref>, <xref ref-type="fig" rid="F4">8</xref>). Anterior margin of clypeus distinctly convex, medial notch absent. Eyes moderate, short oval, 1.2 times as long as wide. Antennal scape short, in lateral view slightly curved, 0.74 times as long as length of the head, in apex gradually widened, its base without tooth, funiculus long, club 3-segmented (Fig. <xref ref-type="fig" rid="F2">4</xref>). Surface of scape finely microreticulate, shiny, covered with thin, dense, decumbent to suberect setae. Funicle longer than scape, first segment 2.2 times as long as wide at apex, segments 2–7 short, rectangular. Mandibles rounded with thick and sparse striae, shiny. Clypeus with sharp median longitudinal keel and two keels laterally, area between keels microreticulate but shiny. Frontal carinae short, slightly extending beyond frontal lobes. Antennal fossa deep, with thin circular striae and dense microreticulation. Frontal lobes narrow, microreticulate with costulae (Fig. <xref ref-type="fig" rid="F4">8</xref>). Frons, gena, malar region, vertex and temples densely reticulate with dull interspaces; frons and vertex medially, gena, and area behind eyes with additional costulae, sides of frons and malar area with additional interrupted costulae, on vertex costulae fading but reticulation tends to be more longitudinal, occipital area partly with additional costulae. Whole surface of head appears slightly dull. Sides of head with very short and sparse adpressed pubescence, sides of frons, vertex and occipital area with erect, pale, short and thick setae (Figs <xref ref-type="fig" rid="F2">4</xref>, <xref ref-type="fig" rid="F4">8</xref>). <bold><italic>Mesosoma</italic>.</bold> Elongated, approximately twice as long as wide, slightly arched in profile. Metanotal groove absent. Pronotum convex on sides. Propodeal spines short, needle shaped, directed distinctly upward, base narrow, tips sharp (Fig. <xref ref-type="fig" rid="F3">6</xref>). Whole surface of mesosoma densely rugulate with shiny interspaces. Promesonotal dorsum regulate but rugocostulate on lateral sides are more longitudinal, propodeum rugocostulate and only area between spines microreticulate. Entire mesosoma with erect, pale, moderately long and thick setae (Figs <xref ref-type="fig" rid="F3">5</xref>, <xref ref-type="fig" rid="F3">6</xref>). <bold><italic>Petiole</italic>.</bold> In lateral view, with short peduncle, low node, with anterior face shallowly concave and dorsum regularly rounded, whole surface rugoreticulate. Dorsal surface with sparse, short, erect setae. <bold><italic>Postpetiole</italic>.</bold> In lateral view regularly convex, sides rounded, on the whole surface reticulate, on sides with short costulae, surface appears less rugose than surface of petiole. Dorsal surface with sparse, moderately long, erect setae (Figs <xref ref-type="fig" rid="F3">5</xref>, <xref ref-type="fig" rid="F3">6</xref>). <bold><italic>Gaster</italic>.</bold> Smooth and shiny, with erect, thin, pale setae (Figs <xref ref-type="fig" rid="F3">5</xref>, <xref ref-type="fig" rid="F3">6</xref>). <bold><italic>Legs</italic>.</bold> Moderately elongate, femora swollen in the middle, tibiae widened from base to ¾ length, surface of legs covered with sparse, adpressed to decumbent hairs.</p></tp:treatment-sec><tp:treatment-sec sec-type="etymology" id="SECID0EDTAG"><title>Etymology.</title><p>The name is a noun in genitive case, dedicated to Euboea, a mythical Naiad nymph whose name was given to the island of Euboea, terra typica for <italic><tp:taxon-name><tp:taxon-name-part taxon-name-part-type="genus" reg="Temnothorax">Temnothorax</tp:taxon-name-part><tp:taxon-name-part taxon-name-part-type="species" reg="euboeae">euboeae</tp:taxon-name-part></tp:taxon-name></italic>.</p></tp:treatment-sec><tp:treatment-sec sec-type="biology" id="SECID0EUTAG"><title>Biology.</title><p>Little known. The type locality is located in a mountainous area of Mt. Dirfi overgrown with Mediterranean oak forest.</p></tp:treatment-sec><tp:treatment-sec sec-type="notes" id="SECID0EZTAG"><title>Note.</title><p>We decided to describe this species based on a single specimen because of a compilation of morphological characters that make it unique among all known Greek and eastern Mediterranean <italic><tp:taxon-name><tp:taxon-name-part taxon-name-part-type="genus" reg="Temnothorax">Temnothorax</tp:taxon-name-part></tp:taxon-name></italic> species. A morphologically similar species outside eastern Mediterranean is <italic><tp:taxon-name><tp:taxon-name-part taxon-name-part-type="genus" reg="Temnothorax">T.</tp:taxon-name-part><tp:taxon-name-part taxon-name-part-type="species" reg="saxatilis">saxatilis</tp:taxon-name-part></tp:taxon-name></italic>, known from the alpine zone in the L’Aquila province in Italy. However, <italic><tp:taxon-name><tp:taxon-name-part taxon-name-part-type="genus" reg="Temnothorax">T.</tp:taxon-name-part><tp:taxon-name-part taxon-name-part-type="species" reg="euboeae">euboeae</tp:taxon-name-part></tp:taxon-name></italic> differs morphologically from <italic><tp:taxon-name><tp:taxon-name-part taxon-name-part-type="genus" reg="Temnothorax">T.</tp:taxon-name-part><tp:taxon-name-part taxon-name-part-type="species" reg="saxatilis">saxatilis</tp:taxon-name-part></tp:taxon-name></italic> based on the set of characters mentioned above in the differential diagnosis.</p></tp:treatment-sec><tp:treatment-sec><!--Section generated to contain objects referenced in tp:taxon-treatment.--><fig id="F2" position="float" orientation="portrait"><object-id xmlns:xlink="http://www.w3.org/1999/xlink" content-type="doi" xlink:type="simple">10.3897/zookeys.1091.79085.figures3-4</object-id><object-id xmlns:xlink="http://www.w3.org/1999/xlink" content-type="arpha" xlink:type="simple">72CB6AA4-5790-586E-AE5A-1F8689AFCA33</object-id><label>Figures 3, 4.</label><caption><p>Head and antennae of holotype workers <bold>3</bold><italic><tp:taxon-name><tp:taxon-name-part taxon-name-part-type="genus" reg="Temnothorax">Temnothorax</tp:taxon-name-part><tp:taxon-name-part taxon-name-part-type="species" reg="arkasi">arkasi</tp:taxon-name-part></tp:taxon-name></italic> sp. nov. <bold>4</bold><italic><tp:taxon-name><tp:taxon-name-part taxon-name-part-type="genus" reg="Temnothorax">Temnothorax</tp:taxon-name-part><tp:taxon-name-part taxon-name-part-type="species" reg="euboeae">euboeae</tp:taxon-name-part></tp:taxon-name></italic> sp. nov. Scale bars: 0.25 mm.</p></caption><graphic xmlns:xlink="http://www.w3.org/1999/xlink" xlink:href="zookeys-1091-139-g002.jpg" position="float" orientation="portrait" xlink:type="simple" id="oo_666944.jpg"><uri content-type="original_file" xlink:type="simple">https://binary.pensoft.net/fig/666944</uri></graphic></fig><fig id="F10" position="float" orientation="portrait"><object-id xmlns:xlink="http://www.w3.org/1999/xlink" content-type="doi" xlink:type="simple">10.3897/zookeys.1091.79085.figure19</object-id><object-id xmlns:xlink="http://www.w3.org/1999/xlink" content-type="arpha" xlink:type="simple">0490E4D9-78B9-5FAB-94F0-8C58885FDC3D</object-id><label>Figure 19.</label><caption><p>Distribution of members of the <italic><tp:taxon-name><tp:taxon-name-part taxon-name-part-type="genus" reg="Temnothorax">Temnothorax</tp:taxon-name-part><tp:taxon-name-part taxon-name-part-type="species" reg="anodontoides">anodontoides</tp:taxon-name-part></tp:taxon-name></italic> species-group in Europe: <italic><tp:taxon-name><tp:taxon-name-part taxon-name-part-type="genus" reg="Temnothorax">Temnothorax</tp:taxon-name-part><tp:taxon-name-part taxon-name-part-type="species" reg="arkasi">arkasi</tp:taxon-name-part></tp:taxon-name></italic> (red circle), <italic><tp:taxon-name><tp:taxon-name-part taxon-name-part-type="genus" reg="Temnothorax">T.</tp:taxon-name-part><tp:taxon-name-part taxon-name-part-type="species" reg="euboeae">euboeae</tp:taxon-name-part></tp:taxon-name></italic> (violet circle), <italic><tp:taxon-name><tp:taxon-name-part taxon-name-part-type="genus" reg="Temnothorax">T.</tp:taxon-name-part><tp:taxon-name-part taxon-name-part-type="species" reg="ikarosi">ikarosi</tp:taxon-name-part></tp:taxon-name></italic> (orange circle), <italic><tp:taxon-name><tp:taxon-name-part taxon-name-part-type="genus" reg="Temnothorax">T.</tp:taxon-name-part><tp:taxon-name-part taxon-name-part-type="species" reg="parnonensis">parnonensis</tp:taxon-name-part></tp:taxon-name></italic> (green circles) and <italic><tp:taxon-name><tp:taxon-name-part taxon-name-part-type="genus" reg="Temnothorax">T.</tp:taxon-name-part><tp:taxon-name-part taxon-name-part-type="species" reg="saxatilis">saxatilis</tp:taxon-name-part></tp:taxon-name></italic> (blue circle).</p></caption><graphic xmlns:xlink="http://www.w3.org/1999/xlink" xlink:href="zookeys-1091-139-g010.jpg" position="float" orientation="portrait" xlink:type="simple" id="oo_666952.jpg"><uri content-type="original_file" xlink:type="simple">https://binary.pensoft.net/fig/666952</uri></graphic></fig></tp:treatment-sec></tp:taxon-treatment>
