# Supplementary material for: ﻿A review of the Temnothoraxanodontoides species-group (Hymenoptera, Formicidae) from Greece
Source: Zookeys. 2022 Mar 1;1091:139–59. doi: 10.3897/zookeys.1091.79085 (PMC9005485; doi:10.3897/zookeys.1091.79085)
Supplement: XML Treatment for Temnothorax parnonensis [file zookeys.1091.79085-treatment3.xml]

<!DOCTYPE tp:taxon-treatment
  PUBLIC "-//TaxonX//DTD Taxonomic Treatment Publishing DTD v0 20100105//EN" "tax-treatment-NSO.dtd">
<tp:taxon-treatment xmlns:tp="http://www.plazi.org/taxpub"><tp:treatment-meta><kwd-group><label>Taxon classification</label><kwd>
                <named-content content-type="kingdom">Animalia</named-content>
              </kwd><kwd>
                <named-content content-type="order">Hymenoptera</named-content>
              </kwd><kwd>
                <named-content content-type="family">Formicidae</named-content>
              </kwd></kwd-group><mixed-citation publication-type="journal"><person-group><name><surname>Salata</surname><given-names>Sebastian</given-names></name><name><surname>Borowiec</surname><given-names>Lech</given-names></name></person-group><article-title>﻿A review of the <italic><tp:taxon-name><tp:taxon-name-part taxon-name-part-type="genus" reg="Temnothorax">Temnothorax</tp:taxon-name-part><tp:taxon-name-part taxon-name-part-type="species" reg="anodontoides">anodontoides</tp:taxon-name-part></tp:taxon-name></italic> species-group (<tp:taxon-name><tp:taxon-name-part taxon-name-part-type="order">Hymenoptera</tp:taxon-name-part></tp:taxon-name>, <tp:taxon-name><tp:taxon-name-part taxon-name-part-type="family">Formicidae</tp:taxon-name-part></tp:taxon-name>) from Greece</article-title><source>Zookeys</source><day>01</day><month>03</month><year>2022</year><volume>1091</volume><fpage>139</fpage><lpage>159</lpage><pub-id pub-id-type="doi">10.3897/zookeys.1091.79085</pub-id></mixed-citation></tp:treatment-meta><tp:nomenclature><label>﻿</label><tp:taxon-name>
              <object-id xmlns:xlink="http://www.w3.org/1999/xlink" content-type="arpha" xlink:type="simple">5996FA0A-CD2A-5C0A-A33E-46B1C7B04C20</object-id>
              <tp:taxon-name-part taxon-name-part-type="genus" reg="Temnothorax">Temnothorax</tp:taxon-name-part>
              <tp:taxon-name-part taxon-name-part-type="species" reg="parnonensis">parnonensis</tp:taxon-name-part>
              <object-id xmlns:xlink="http://www.w3.org/1999/xlink" content-type="zoobank" xlink:type="simple">http://zoobank.org/A2C4112E-A11F-4247-9325-3B0AB7BF477F</object-id>
            </tp:taxon-name><tp:taxon-status xmlns:xlink="http://www.w3.org/1999/xlink" xlink:type="simple">sp. nov.</tp:taxon-status><xref ref-type="fig" rid="F5">Figs 9–10</xref><xref ref-type="fig" rid="F6">, 11</xref><xref ref-type="fig" rid="F8">, 15</xref><xref ref-type="fig" rid="F10">, 19</xref></tp:nomenclature><tp:treatment-sec sec-type="type material" id="SECID0EAXAG"><title>Type material.</title><p><bold><italic>Holotype</italic></bold>: worker (<ext-link xmlns:xlink="http://www.w3.org/1999/xlink" xlink:type="simple" ext-link-type="uri" xlink:href="http://www.antweb.org/specimen/CASENT4015024">CASENT4015024</ext-link>, pin), label: “Greece, Peloponnes | Prov. Arkadia | A. Schulz &amp; K. Vock lgt. || Parnon, | 4 km WSW Kastanitsa | <named-content xmlns:xlink="http://www.w3.org/1999/xlink" content-type="dwc:verbatimCoordinates" xlink:type="simple"><named-content content-type="geo-json" specific-use="{&#34;type&#34;:&#34;Point&#34;,&#34;coordinates&#34;:[22.666667,37.283333]}" id="NCID0ETXAG" xlink:type="simple">37°17'N, 22°40'E</named-content></named-content> | 22.4.2000 1200–1400 m || Collection L. Borowiec | <tp:taxon-name><tp:taxon-name-part taxon-name-part-type="family">Formicidae</tp:taxon-name-part></tp:taxon-name> | LBC-GR02712” (<abbrev xmlns:xlink="http://www.w3.org/1999/xlink" content-type="institution" xlink:title="Museum of Natural History, University of Wrocław, in temporary deposit by Department of Biodiversity and Evolutionary Taxonomy, University of Wrocław, Poland" id="ABBRID0E4XAG" xlink:type="simple">MNHW-DBET</abbrev>). <bold><italic>Paratypes</italic></bold>: 3 workers (<ext-link xmlns:xlink="http://www.w3.org/1999/xlink" xlink:type="simple" ext-link-type="uri" xlink:href="http://www.antweb.org/specimen/CASENT4015025">CASENT4015025</ext-link>–<ext-link xmlns:xlink="http://www.w3.org/1999/xlink" xlink:type="simple" ext-link-type="uri" xlink:href="http://www.antweb.org/specimen/CASENT4015027">CASENT4015027</ext-link>): the same data as holotype; 6 workers (<ext-link xmlns:xlink="http://www.w3.org/1999/xlink" xlink:type="simple" ext-link-type="uri" xlink:href="http://www.antweb.org/specimen/CASENT4015028">CASENT4015028</ext-link>–<ext-link xmlns:xlink="http://www.w3.org/1999/xlink" xlink:type="simple" ext-link-type="uri" xlink:href="http://www.antweb.org/specimen/CASENT4015033">CASENT4015033</ext-link>): the same data as holotype + “Sample Nr. | AS7”; 5 paratype workers (<ext-link xmlns:xlink="http://www.w3.org/1999/xlink" xlink:type="simple" ext-link-type="uri" xlink:href="http://www.antweb.org/specimen/CASENT4015034">CASENT4015034</ext-link>–<ext-link xmlns:xlink="http://www.w3.org/1999/xlink" xlink:type="simple" ext-link-type="uri" xlink:href="http://www.antweb.org/specimen/CASENT4015038">CASENT4015038</ext-link>): “Greece, Peloponnes | Prov. Arkadia | A. Schulz &amp; K. Vock lgt. || Parnon, | 3 km W Sitena| <named-content xmlns:xlink="http://www.w3.org/1999/xlink" content-type="dwc:verbatimCoordinates" xlink:type="simple"><named-content content-type="geo-json" specific-use="{&#34;type&#34;:&#34;Point&#34;,&#34;coordinates&#34;:[22.600000,37.300000]}" id="NCID0EGZAG" xlink:type="simple">37°18'N, 22°36'E</named-content></named-content> | 25.4.2000 1700 m || Sample Nr. | AS8”; 2 workers (<ext-link xmlns:xlink="http://www.w3.org/1999/xlink" xlink:type="simple" ext-link-type="uri" xlink:href="http://www.antweb.org/specimen/CASENT4015039">CASENT4015039</ext-link>–<ext-link xmlns:xlink="http://www.w3.org/1999/xlink" xlink:type="simple" ext-link-type="uri" xlink:href="http://www.antweb.org/specimen/CASENT4015040">CASENT4015040</ext-link>): “Greece, Peloponnes | Prov. Arkadia | A. Schulz &amp; K. Vock lgt. || Oros Melanon, |10 km S Levidi| <named-content xmlns:xlink="http://www.w3.org/1999/xlink" content-type="dwc:verbatimCoordinates" xlink:type="simple"><named-content content-type="geo-json" specific-use="{&#34;type&#34;:&#34;Point&#34;,&#34;coordinates&#34;:[22.283333,37.633333]}" id="NCID0EYZAG" xlink:type="simple">37°38'N, 22°17'E</named-content></named-content> | 27.4.2000 1700 m || Collection L. Borowiec | <tp:taxon-name><tp:taxon-name-part taxon-name-part-type="family">Formicidae</tp:taxon-name-part></tp:taxon-name> | LBC-GR02713”; 6 workers (<ext-link xmlns:xlink="http://www.w3.org/1999/xlink" xlink:type="simple" ext-link-type="uri" xlink:href="http://www.antweb.org/specimen/CASENT4015041">CASENT4015041</ext-link>–<ext-link xmlns:xlink="http://www.w3.org/1999/xlink" xlink:type="simple" ext-link-type="uri" xlink:href="http://www.antweb.org/specimen/CASENT4015046">CASENT4015046</ext-link>): the same data except LBC label but + “Sample Nr. | AS5”; 6 workers (<ext-link xmlns:xlink="http://www.w3.org/1999/xlink" xlink:type="simple" ext-link-type="uri" xlink:href="http://www.antweb.org/specimen/CASENT4015047">CASENT4015047</ext-link>–<ext-link xmlns:xlink="http://www.w3.org/1999/xlink" xlink:type="simple" ext-link-type="uri" xlink:href="http://www.antweb.org/specimen/CASENT4015052">CASENT4015052</ext-link>): the same data except LBC label but + “Sample Nr. | AS6”; 5 workers (<ext-link xmlns:xlink="http://www.w3.org/1999/xlink" xlink:type="simple" ext-link-type="uri" xlink:href="http://www.antweb.org/specimen/CASENT4015053">CASENT4015053</ext-link>–<ext-link xmlns:xlink="http://www.w3.org/1999/xlink" xlink:type="simple" ext-link-type="uri" xlink:href="http://www.antweb.org/specimen/CASENT4015057">CASENT4015057</ext-link>): “Greece, Peloponnes | Prov. Lakonia | A. Schulz &amp; K. Vock lgt. || Oros Taigetos, | 20 km SW Sparti| <named-content xmlns:xlink="http://www.w3.org/1999/xlink" content-type="dwc:verbatimCoordinates" xlink:type="simple"><named-content content-type="geo-json" specific-use="{&#34;type&#34;:&#34;Point&#34;,&#34;coordinates&#34;:[22.350000,36.966667]}" id="NCID0ED2AG" xlink:type="simple">36°58'N, 22°21'E</named-content></named-content> | 29.4.2000 1800–2100 m || Sample Nr. | AS4” (<named-content xmlns:xlink="http://www.w3.org/1999/xlink" content-type="dwc:institutional_code" xlink:title="Museum d’Historie Naturelle, Geneve, Switzerland" xlink:href="http://grbio.org/institution/museum-dhistoire-naturelle-6" xlink:type="simple">MHNG</named-content>, <abbrev xmlns:xlink="http://www.w3.org/1999/xlink" content-type="institution" xlink:title="Museum of Natural History, University of Wrocław, in temporary deposit by Department of Biodiversity and Evolutionary Taxonomy, University of Wrocław, Poland" id="ABBRID0EN2AG" xlink:type="simple">MNHW-DBET</abbrev>, PW).</p></tp:treatment-sec><tp:treatment-sec sec-type="type locality" id="SECID0ES2AG"><title>Type locality.</title><p>Greece, Peloponnes Province: Arcadia, Parnon, 4 km WSW Kastanitsa, 37.28333 /22.66666, 550-600 m a.s.l (please see note below for altitude estimations).</p></tp:treatment-sec><tp:treatment-sec sec-type="Differential diagnosis" id="SECID0EX2AG"><title>Differential diagnosis.</title><p><italic><tp:taxon-name><tp:taxon-name-part taxon-name-part-type="genus" reg="Temnothorax">Temnothorax</tp:taxon-name-part><tp:taxon-name-part taxon-name-part-type="species" reg="parnonensis">parnonensis</tp:taxon-name-part></tp:taxon-name></italic> well differs from other species of the <italic><tp:taxon-name><tp:taxon-name-part taxon-name-part-type="genus" reg="Temnothorax">T.</tp:taxon-name-part><tp:taxon-name-part taxon-name-part-type="species" reg="anodontoides">anodontoides</tp:taxon-name-part></tp:taxon-name></italic> group in the reduced head sculpture, with presence of smooth or indistinctly microreticulate patch on the central part of frons, and brighter yellowish brown to brown body coloration (remaining members of the group have frons entirely sculptured and darker body coloration).</p></tp:treatment-sec><tp:treatment-sec sec-type="description" id="SECID0ET3AG"><title>Description.</title><p>Worker (<italic>N</italic> = 20): <abbrev xmlns:xlink="http://www.w3.org/1999/xlink" xlink:title="head length" id="ABBRID0E23AG" xlink:type="simple">HL</abbrev>: 0.67 ± 0.04 (0.59–0.75); <abbrev xmlns:xlink="http://www.w3.org/1999/xlink" xlink:title="head width" id="ABBRID0E63AG" xlink:type="simple">HW</abbrev>: 0.57 ± 0.04 (0.48–0.66); <abbrev xmlns:xlink="http://www.w3.org/1999/xlink" xlink:title="scape length" id="ABBRID0ED4AG" xlink:type="simple">SL</abbrev>: 0.5 ± 0.04 (0.4–0.58); <abbrev xmlns:xlink="http://www.w3.org/1999/xlink" xlink:title="eye length; measured along the maximum diameter of the eye" id="ABBRID0EH4AG" xlink:type="simple">EL</abbrev>: 0.15 ± 0.02 (0.12–0.18); <abbrev xmlns:xlink="http://www.w3.org/1999/xlink" xlink:title="eye width; measured along the minimum diameter of the eye" id="ABBRID0EL4AG" xlink:type="simple">EW</abbrev>: 0.11 ± 0.01 (0.08–0.13); <abbrev xmlns:xlink="http://www.w3.org/1999/xlink" xlink:title="mesosoma length" id="ABBRID0EP4AG" xlink:type="simple">WL</abbrev>: 0.79 ± 0.07 (0.65–0.92); <abbrev xmlns:xlink="http://www.w3.org/1999/xlink" xlink:title="propodeal spine length" id="ABBRID0ET4AG" xlink:type="simple">PSL</abbrev>: 0.12 ± 0.01 (0.09–0.15); <abbrev xmlns:xlink="http://www.w3.org/1999/xlink" xlink:title="spiracle to declivity length" id="ABBRID0EX4AG" xlink:type="simple">SDL</abbrev>: 0.1 ± 0.01 (0.08–0.12); <abbrev xmlns:xlink="http://www.w3.org/1999/xlink" xlink:title="petiole length" id="ABBRID0E24AG" xlink:type="simple">PEL</abbrev>: 0.3 ± 0.03 (0.25–0.37); <abbrev xmlns:xlink="http://www.w3.org/1999/xlink" xlink:title="postpetiole length" id="ABBRID0E64AG" xlink:type="simple">PPL</abbrev>: 0.18 ± 0.02 (0.15–0.2); <abbrev xmlns:xlink="http://www.w3.org/1999/xlink" xlink:title="petiole height" id="ABBRID0ED5AG" xlink:type="simple">PEH</abbrev>: 0.22 ± 0.02 (0.19–0.26); <abbrev xmlns:xlink="http://www.w3.org/1999/xlink" xlink:title="postpetiole height" id="ABBRID0EH5AG" xlink:type="simple">PPH</abbrev>: 0.2 ± 0.02 (0.17–0.24); <abbrev xmlns:xlink="http://www.w3.org/1999/xlink" xlink:title="pronotum width" id="ABBRID0EL5AG" xlink:type="simple">PNW</abbrev>: 0.41 ± 0.03 (0.33–0.46); <abbrev xmlns:xlink="http://www.w3.org/1999/xlink" xlink:title="petiole width" id="ABBRID0EP5AG" xlink:type="simple">PEW</abbrev>: 0.18 ± 0.02 (0.13–0.24); <abbrev xmlns:xlink="http://www.w3.org/1999/xlink" xlink:title="postpetiole width" id="ABBRID0ET5AG" xlink:type="simple">PPW</abbrev>: 0.24 ± 0.02 (0.2–0.28); CI: 1.17 ± 0.03 (1.11–1.23); SI1: 0.74 ± 0.03 (0.68–0.78); SI2: 0.86 ± 0.03 (0.81–0.93); MI: 0.52 ± 0.02 (0.5–0.56); EI1: 0.72 ± 0.06 (0.62–0.86); EI2: 0.16 ± 0.01 (0.14–0.18); PI: 1.37 ± 0.05 (1.27–1.48); PPI: 0.89 ± 0.08 (0.75–1.06); PSI: 1.19 ± 0.14 (1.08–1.67).</p><fig id="F5" position="float" orientation="portrait"><object-id xmlns:xlink="http://www.w3.org/1999/xlink" content-type="doi" xlink:type="simple">10.3897/zookeys.1091.79085.figures9-10</object-id><object-id xmlns:xlink="http://www.w3.org/1999/xlink" content-type="arpha" xlink:type="simple">F3856589-E773-5B5F-A5A4-AD004CC89477</object-id><label>Figures 9, 10.</label><caption><p>Holotype worker of <italic><tp:taxon-name><tp:taxon-name-part taxon-name-part-type="genus" reg="Temnothorax">Temnothorax</tp:taxon-name-part><tp:taxon-name-part taxon-name-part-type="species" reg="parnonensis">parnonensis</tp:taxon-name-part></tp:taxon-name></italic> sp. nov. <bold>9</bold> dorsal <bold>10</bold> lateral. Scale bar: 1 mm.</p></caption><graphic xmlns:xlink="http://www.w3.org/1999/xlink" xlink:href="zookeys-1091-139-g005.jpg" position="float" orientation="portrait" xlink:type="simple" id="oo_666947.jpg"><uri content-type="original_file" xlink:type="simple">https://binary.pensoft.net/fig/666947</uri></graphic></fig><p><bold>Colour.</bold> Head, mesosoma, petiole and postpetiole yellowish brown to brown, head usually slightly darker than mesosoma, gaster mostly yellowish brown only base of first segment slightly brighter, yellowish to rusty yellow; scape and funicle segments 1–8 yellow, antennal club darkened, yellowish brown to dark, legs mostly yellowish, femora medially darkened, yellowish brown (Figs <xref ref-type="fig" rid="F5">9</xref>, <xref ref-type="fig" rid="F5">10</xref>). <bold><italic>Head</italic>.</bold> Slightly elongate, 1.22 times as long as wide, sides below and above eyes gently convex, occipital corners regularly rounded, occipital margin of head straight (Figs <xref ref-type="fig" rid="F6">11</xref>, <xref ref-type="fig" rid="F8">15</xref>). Anterior margin of clypeus distinctly convex, medial notch absent. Eyes moderate, short oval, 1.3 times as long as wide. Antennal scape short, in lateral view slightly curved, 0.69–0.72 times as long as length of the head, in apex gradually widened, its base without tooth, funiculus long, club 3-segmented (Fig. <xref ref-type="fig" rid="F6">11</xref>). Surface of scape microreticulate, shiny, covered with thin, dense, decumbent to suberect setae. Funicle longer than scape, first segment 2.2 times as long as wide at apex, segments 2–7 short, rectangular. Mandibles rounded with thick and sparse striae, shiny. Clypeus without or with rudiment of median keel but with two keels laterally, area between keels smooth and shiny. Frontal carinae short, slightly extending beyond frontal lobes. Antennal fossa deep, with thin circular striae and diffused microreticulation. Frontal lobes narrow, indistinctly microreticulate with costulae (Fig. <xref ref-type="fig" rid="F6">11</xref>). Frons, gena, malar region, vertex and temples reticulate with shiny interspaces, frons medially smooth or with diffused sculpture, sometimes smooth patch reduced to a shiny line, rest of frons costulate; gena costulate, malar area rugulate, area behind eyes costulate, central part of vertex with less distinct rugulosocostulae, occipital area partially costulate. Whole surface of head appears shiny. Sides of head with very short and sparse adpressed pubescence, sides of frons, vertex and occipital area with erect, pale, short and thick setae (Figs <xref ref-type="fig" rid="F5">10</xref>, <xref ref-type="fig" rid="F6">11</xref>). <bold><italic>Mesosoma</italic>.</bold> Elongate, approximately twice as long as wide, slightly arched in profile. Metanotal groove absent. Pronotum convex on sides. Propodeal spines very short, in form of triangular spines with sharp tip (Fig. <xref ref-type="fig" rid="F5">10</xref>). Whole surface of mesosoma densely reticulate with shiny interspaces, sometimes in the middle of mesonotum sculpture diffused and microreticulate. Pronotal dorsum rugulate, lateral sides of pronotum rugocostulate; mesonotal dorsum rugoreticulate, lateral sides rugocostulate; propodeum rugocostulate, area below spines rugomicroreticulate. Entire mesosoma with erect, pale, moderately long and thick setae (Figs <xref ref-type="fig" rid="F5">9</xref>, <xref ref-type="fig" rid="F5">10</xref>). <bold><italic>Petiole</italic>.</bold> In lateral view, with moderately long peduncle, node low, regularly rounded, with anterior face distinctly concave, whole surface rugoreticulate. Dorsal surface with sparse, short, erect setae. <bold><italic>Postpetiole</italic>.</bold> In lateral view regularly convex, sides rounded, on the whole surface rugoreticulate, surface appears less rugose than surface of petiole. Dorsal surface with sparse, moderately long, erect setae (Figs <xref ref-type="fig" rid="F1">1</xref>, <xref ref-type="fig" rid="F1">2</xref>). <bold><italic>Gaster</italic>.</bold> Smooth and shiny, with erect, thin, pale setae (Figs <xref ref-type="fig" rid="F5">9</xref>, <xref ref-type="fig" rid="F5">10</xref>). <bold><italic>Legs</italic>.</bold> Legs moderately elongate, femora swollen in the middle, tibiae widened from base to ¾ length, surface of legs covered with sparse, adpressed to decumbent hairs.</p><fig id="F6" position="float" orientation="portrait"><object-id xmlns:xlink="http://www.w3.org/1999/xlink" content-type="doi" xlink:type="simple">10.3897/zookeys.1091.79085.figures11-12</object-id><object-id xmlns:xlink="http://www.w3.org/1999/xlink" content-type="arpha" xlink:type="simple">76904DFB-34F2-546E-9DE8-F6E654718833</object-id><label>Figures 11, 12.</label><caption><p>Head and antennae of workers <bold>11</bold><italic><tp:taxon-name><tp:taxon-name-part taxon-name-part-type="genus" reg="Temnothorax">Temnothorax</tp:taxon-name-part><tp:taxon-name-part taxon-name-part-type="species" reg="parnonensis">parnonensis</tp:taxon-name-part></tp:taxon-name></italic> sp. nov., holotype <bold>12</bold><italic><tp:taxon-name><tp:taxon-name-part taxon-name-part-type="genus" reg="Temnothorax">Temnothorax</tp:taxon-name-part><tp:taxon-name-part taxon-name-part-type="species" reg="anodontoides">anodontoides</tp:taxon-name-part></tp:taxon-name></italic> Dlussky &amp; Zabelin, 1985, paratype. Scale bars: 0.25 mm.</p></caption><graphic xmlns:xlink="http://www.w3.org/1999/xlink" xlink:href="zookeys-1091-139-g006.jpg" position="float" orientation="portrait" xlink:type="simple" id="oo_666948.jpg"><uri content-type="original_file" xlink:type="simple">https://binary.pensoft.net/fig/666948</uri></graphic></fig></tp:treatment-sec><tp:treatment-sec sec-type="etymology" id="SECID0EXDBG"><title>Etymology.</title><p>The species name <italic><tp:taxon-name><tp:taxon-name-part taxon-name-part-type="genus" reg="Temnothorax"/><tp:taxon-name-part taxon-name-part-type="species" reg="parnonensis">parnonensis</tp:taxon-name-part></tp:taxon-name></italic> is masculine and is a Latin singular adjective in the nominative case. The name refers to Parnon Massif, a terra typica for <italic><tp:taxon-name><tp:taxon-name-part taxon-name-part-type="genus" reg="Temnothorax">T.</tp:taxon-name-part><tp:taxon-name-part taxon-name-part-type="species" reg="parnonensis">parnonensis</tp:taxon-name-part></tp:taxon-name></italic>.</p></tp:treatment-sec><tp:treatment-sec sec-type="biology" id="SECID0ESEBG"><title>Biology.</title><p>Most of the collecting sites are located in mountainous areas overgrown by Mediterranean oak forest (the eastern slopes of Mt. Parnon), and young and sparse fir forest (rocky northern slopes of Mt. Parnon and Mt. Menalon). The site in Taygetos Mts is located in alpine area above the upper border of the forest zone.</p></tp:treatment-sec><tp:treatment-sec sec-type="notes" id="SECID0EXEBG"><title>Note.</title><p>Based on the geographical coordinates given on the labels, latitudes for some of the collecting sites were overestimated. It applies to (label data vs altitude based on coordinates): Mt. Parnon (1200–1400 m vs 550–600 m), Mt Parnos (1700 m vs 1375 m), and Mt Menalon (1700 m vs 1450 m).</p></tp:treatment-sec><tp:treatment-sec><!--Section generated to contain objects referenced in tp:taxon-treatment.--><fig id="F8" position="float" orientation="portrait"><object-id xmlns:xlink="http://www.w3.org/1999/xlink" content-type="doi" xlink:type="simple">10.3897/zookeys.1091.79085.figures15-16</object-id><object-id xmlns:xlink="http://www.w3.org/1999/xlink" content-type="arpha" xlink:type="simple">A4FBBC76-F6E7-52C4-9770-71723232064A</object-id><label>Figures 15, 16.</label><caption><p>Head sculpture of workers <bold>15</bold><italic><tp:taxon-name><tp:taxon-name-part taxon-name-part-type="genus" reg="Temnothorax">Temnothorax</tp:taxon-name-part><tp:taxon-name-part taxon-name-part-type="species" reg="parnonensis">parnonensis</tp:taxon-name-part></tp:taxon-name></italic> sp. nov., holotype <bold>16</bold><italic><tp:taxon-name><tp:taxon-name-part taxon-name-part-type="genus" reg="Temnothorax">Temnothorax</tp:taxon-name-part><tp:taxon-name-part taxon-name-part-type="species" reg="anodontoides">anodontoides</tp:taxon-name-part></tp:taxon-name></italic> Dlussky &amp; Zabelin, 1985, paratype.</p></caption><graphic xmlns:xlink="http://www.w3.org/1999/xlink" xlink:href="zookeys-1091-139-g008.jpg" position="float" orientation="portrait" xlink:type="simple" id="oo_666950.jpg"><uri content-type="original_file" xlink:type="simple">https://binary.pensoft.net/fig/666950</uri></graphic></fig><fig id="F10" position="float" orientation="portrait"><object-id xmlns:xlink="http://www.w3.org/1999/xlink" content-type="doi" xlink:type="simple">10.3897/zookeys.1091.79085.figure19</object-id><object-id xmlns:xlink="http://www.w3.org/1999/xlink" content-type="arpha" xlink:type="simple">0490E4D9-78B9-5FAB-94F0-8C58885FDC3D</object-id><label>Figure 19.</label><caption><p>Distribution of members of the <italic><tp:taxon-name><tp:taxon-name-part taxon-name-part-type="genus" reg="Temnothorax">Temnothorax</tp:taxon-name-part><tp:taxon-name-part taxon-name-part-type="species" reg="anodontoides">anodontoides</tp:taxon-name-part></tp:taxon-name></italic> species-group in Europe: <italic><tp:taxon-name><tp:taxon-name-part taxon-name-part-type="genus" reg="Temnothorax">Temnothorax</tp:taxon-name-part><tp:taxon-name-part taxon-name-part-type="species" reg="arkasi">arkasi</tp:taxon-name-part></tp:taxon-name></italic> (red circle), <italic><tp:taxon-name><tp:taxon-name-part taxon-name-part-type="genus" reg="Temnothorax">T.</tp:taxon-name-part><tp:taxon-name-part taxon-name-part-type="species" reg="euboeae">euboeae</tp:taxon-name-part></tp:taxon-name></italic> (violet circle), <italic><tp:taxon-name><tp:taxon-name-part taxon-name-part-type="genus" reg="Temnothorax">T.</tp:taxon-name-part><tp:taxon-name-part taxon-name-part-type="species" reg="ikarosi">ikarosi</tp:taxon-name-part></tp:taxon-name></italic> (orange circle), <italic><tp:taxon-name><tp:taxon-name-part taxon-name-part-type="genus" reg="Temnothorax">T.</tp:taxon-name-part><tp:taxon-name-part taxon-name-part-type="species" reg="parnonensis">parnonensis</tp:taxon-name-part></tp:taxon-name></italic> (green circles) and <italic><tp:taxon-name><tp:taxon-name-part taxon-name-part-type="genus" reg="Temnothorax">T.</tp:taxon-name-part><tp:taxon-name-part taxon-name-part-type="species" reg="saxatilis">saxatilis</tp:taxon-name-part></tp:taxon-name></italic> (blue circle).</p></caption><graphic xmlns:xlink="http://www.w3.org/1999/xlink" xlink:href="zookeys-1091-139-g010.jpg" position="float" orientation="portrait" xlink:type="simple" id="oo_666952.jpg"><uri content-type="original_file" xlink:type="simple">https://binary.pensoft.net/fig/666952</uri></graphic></fig><fig id="F1" position="float" orientation="portrait"><object-id xmlns:xlink="http://www.w3.org/1999/xlink" content-type="doi" xlink:type="simple">10.3897/zookeys.1091.79085.figures1-2</object-id><object-id xmlns:xlink="http://www.w3.org/1999/xlink" content-type="arpha" xlink:type="simple">A24F882C-E1F0-5B4A-BB15-715A3E00F701</object-id><label>Figures 1, 2.</label><caption><p>Holotype worker of <italic><tp:taxon-name><tp:taxon-name-part taxon-name-part-type="genus" reg="Temnothorax">Temnothorax</tp:taxon-name-part><tp:taxon-name-part taxon-name-part-type="species" reg="arkasi">arkasi</tp:taxon-name-part></tp:taxon-name></italic> sp. nov. <bold>1</bold> dorsal <bold>2</bold> lateral. Scale bar: 1 mm.</p></caption><graphic xmlns:xlink="http://www.w3.org/1999/xlink" xlink:href="zookeys-1091-139-g001.jpg" position="float" orientation="portrait" xlink:type="simple" id="oo_666943.jpg"><uri content-type="original_file" xlink:type="simple">https://binary.pensoft.net/fig/666943</uri></graphic></fig></tp:treatment-sec></tp:taxon-treatment>
