# Supplementary material for: ﻿A review of the Temnothoraxanodontoides species-group (Hymenoptera, Formicidae) from Greece
Source: Zookeys. 2022 Mar 1;1091:139–59. doi: 10.3897/zookeys.1091.79085 (PMC9005485; doi:10.3897/zookeys.1091.79085)
Supplement: XML Treatment for Temnothorax anodontoides [file zookeys.1091.79085-treatment4.xml]

<!DOCTYPE tp:taxon-treatment
  PUBLIC "-//TaxonX//DTD Taxonomic Treatment Publishing DTD v0 20100105//EN" "tax-treatment-NSO.dtd">
<tp:taxon-treatment xmlns:tp="http://www.plazi.org/taxpub"><tp:treatment-meta><kwd-group><label>Taxon classification</label><kwd>
                <named-content content-type="kingdom">Animalia</named-content>
              </kwd><kwd>
                <named-content content-type="order">Hymenoptera</named-content>
              </kwd><kwd>
                <named-content content-type="family">Formicidae</named-content>
              </kwd></kwd-group><mixed-citation publication-type="journal"><person-group><name><surname>Salata</surname><given-names>Sebastian</given-names></name><name><surname>Borowiec</surname><given-names>Lech</given-names></name></person-group><article-title>﻿A review of the <italic><tp:taxon-name><tp:taxon-name-part taxon-name-part-type="genus" reg="Temnothorax">Temnothorax</tp:taxon-name-part><tp:taxon-name-part taxon-name-part-type="species" reg="anodontoides">anodontoides</tp:taxon-name-part></tp:taxon-name></italic> species-group (<tp:taxon-name><tp:taxon-name-part taxon-name-part-type="order">Hymenoptera</tp:taxon-name-part></tp:taxon-name>, <tp:taxon-name><tp:taxon-name-part taxon-name-part-type="family">Formicidae</tp:taxon-name-part></tp:taxon-name>) from Greece</article-title><source>Zookeys</source><day>01</day><month>03</month><year>2022</year><volume>1091</volume><fpage>139</fpage><lpage>159</lpage><pub-id pub-id-type="doi">10.3897/zookeys.1091.79085</pub-id></mixed-citation></tp:treatment-meta><tp:nomenclature><label>﻿</label><tp:taxon-name>
              <object-id xmlns:xlink="http://www.w3.org/1999/xlink" content-type="arpha" xlink:type="simple">6F7849AC-C491-563F-A897-68BD7B107D1D</object-id>
              <tp:taxon-name-part taxon-name-part-type="genus" reg="Temnothorax">Temnothorax</tp:taxon-name-part>
              <tp:taxon-name-part taxon-name-part-type="species" reg="anodontoides">anodontoides</tp:taxon-name-part>
            </tp:taxon-name><tp:taxon-authority>(Dlussky &amp; Zabelin, 1985)</tp:taxon-authority><xref ref-type="fig" rid="F7">Figs 13</xref><xref ref-type="fig" rid="F7">, 14</xref><xref ref-type="fig" rid="F8">, 16</xref><tp:nomenclature-citation-list><tp:nomenclature-citation><tp:taxon-name>
                  <tp:taxon-name-part taxon-name-part-type="genus" reg="Leptothorax">Leptothorax</tp:taxon-name-part>
                  <tp:taxon-name-part taxon-name-part-type="species" reg="anodontoides">anodontoides</tp:taxon-name-part>
                </tp:taxon-name><comment>Dlussky &amp; Zabelin, 1985: 227, fig. 5 (w.)</comment></tp:nomenclature-citation></tp:nomenclature-citation-list></tp:nomenclature><tp:treatment-sec sec-type="type material" id="SECID0E1GBG"><title>Type material.</title><p><bold><italic>Paratype</italic></bold> (<ext-link xmlns:xlink="http://www.w3.org/1999/xlink" xlink:href="http://www.antweb.org/specimen.do?name=ANTWEB1008959" ext-link-type="uri" xlink:type="simple">ANTWEB1008959</ext-link>). C. Зaбeлин | Koпeт-Дaг | Kapa-cy, 6.V.81 || 81-171 || Paratypus Leptoth. | <tp:taxon-name><tp:taxon-name-part taxon-name-part-type="genus" reg="Temnothorax"/><tp:taxon-name-part taxon-name-part-type="species" reg="anodontoides">anodontoides</tp:taxon-name-part></tp:taxon-name> | Dlussky et Zabelin.</p></tp:treatment-sec><tp:treatment-sec sec-type="Differential diagnosis" id="SECID0ETHBG"><title>Differential diagnosis.</title><p><italic><tp:taxon-name><tp:taxon-name-part taxon-name-part-type="genus" reg="Temnothorax">Temnothorax</tp:taxon-name-part><tp:taxon-name-part taxon-name-part-type="species" reg="anodontoides">anodontoides</tp:taxon-name-part></tp:taxon-name></italic> is the only member of the group with entirely absent propodeal spines. Additionally, it differs from <italic><tp:taxon-name><tp:taxon-name-part taxon-name-part-type="genus" reg="Temnothorax">T.</tp:taxon-name-part><tp:taxon-name-part taxon-name-part-type="species" reg="arkasi">arkasi</tp:taxon-name-part></tp:taxon-name></italic>, <italic><tp:taxon-name><tp:taxon-name-part taxon-name-part-type="genus" reg="Temnothorax">T.</tp:taxon-name-part><tp:taxon-name-part taxon-name-part-type="species" reg="euboeae">euboeae</tp:taxon-name-part></tp:taxon-name></italic>, and <italic><tp:taxon-name><tp:taxon-name-part taxon-name-part-type="genus" reg="Temnothorax">T.</tp:taxon-name-part><tp:taxon-name-part taxon-name-part-type="species" reg="ikarosi">ikarosi</tp:taxon-name-part></tp:taxon-name></italic> in strongly reduced sculpture on frons, and from <italic><tp:taxon-name><tp:taxon-name-part taxon-name-part-type="genus" reg="Temnothorax">T.</tp:taxon-name-part><tp:taxon-name-part taxon-name-part-type="species" reg="parnonensis">parnonensis</tp:taxon-name-part></tp:taxon-name></italic> in lack of smooth notch on central frons.</p></tp:treatment-sec><tp:treatment-sec sec-type="description" id="SECID0EQJBG"><title>Description.</title><p><xref ref-type="bibr" rid="B8">Dlussky and Zabelin (1985)</xref>: 227.</p></tp:treatment-sec><tp:treatment-sec sec-type="distribution" id="SECID0E1JBG"><title>Distribution.</title><p>Kopet Dag, Turkmenistan.</p></tp:treatment-sec><tp:treatment-sec sec-type="comments" id="SECID0E6JBG"><title>Comments.</title><p>Despite literature records noting <italic><tp:taxon-name><tp:taxon-name-part taxon-name-part-type="genus" reg="Temnothorax">T.</tp:taxon-name-part><tp:taxon-name-part taxon-name-part-type="species" reg="anodontoides">anodontoides</tp:taxon-name-part></tp:taxon-name></italic> from Greece (<xref ref-type="bibr" rid="B18">Schulz et al. 2007</xref>), we consider its presence in this country as doubtful. By courtesy of Petr Werner (Prague), we had an opportunity to study specimens collected from the site mentioned by <xref ref-type="bibr" rid="B18">Schulz et al. (2007)</xref> and compare them with a paratype of <italic><tp:taxon-name><tp:taxon-name-part taxon-name-part-type="genus" reg="Temnothorax">T.</tp:taxon-name-part><tp:taxon-name-part taxon-name-part-type="species" reg="anodontoides">anodontoides</tp:taxon-name-part></tp:taxon-name></italic> and our Greek samples of members of the <italic><tp:taxon-name><tp:taxon-name-part taxon-name-part-type="genus" reg="Temnothorax"/><tp:taxon-name-part taxon-name-part-type="species" reg="anodontoides">anodontoides</tp:taxon-name-part></tp:taxon-name></italic> species-group. As a result, we concluded that the samples mentioned in the above-mentioned publication should be assigned to <italic><tp:taxon-name><tp:taxon-name-part taxon-name-part-type="genus" reg="Temnothorax">T.</tp:taxon-name-part><tp:taxon-name-part taxon-name-part-type="species" reg="arkasi">arkasi</tp:taxon-name-part></tp:taxon-name></italic>. There is also a record of <italic><tp:taxon-name><tp:taxon-name-part taxon-name-part-type="genus" reg="Temnothorax">T.</tp:taxon-name-part><tp:taxon-name-part taxon-name-part-type="species" reg="anodontoides">anodontoides</tp:taxon-name-part></tp:taxon-name></italic> from Sheikhmosa in Iran (<ext-link xmlns:xlink="http://www.w3.org/1999/xlink" xlink:type="simple" ext-link-type="uri" xlink:href="http://AntWeb.org">AntWeb.org</ext-link>, <ext-link xmlns:xlink="http://www.w3.org/1999/xlink" xlink:type="simple" ext-link-type="uri" xlink:href="http://www.antweb.org/specimen.do?name=CFH000026">CFH000026</ext-link>). The photographs of this specimen certainly show a species belonging to the <italic><tp:taxon-name><tp:taxon-name-part taxon-name-part-type="genus" reg="Temnothorax"/><tp:taxon-name-part taxon-name-part-type="species" reg="anodontoides">anodontoides</tp:taxon-name-part></tp:taxon-name></italic> species-group. However, its body coloration and presence of very small but distinct propodeal spines could indicate that it represents yet another undescribed species. In conclusion, the distribution of verified <italic><tp:taxon-name><tp:taxon-name-part taxon-name-part-type="genus" reg="Temnothorax">T.</tp:taxon-name-part><tp:taxon-name-part taxon-name-part-type="species" reg="anodontoides">anodontoides</tp:taxon-name-part></tp:taxon-name></italic> is most likely restricted to Kopet Dag mountains in Turkmenistan.</p><fig id="F7" position="float" orientation="portrait"><object-id xmlns:xlink="http://www.w3.org/1999/xlink" content-type="doi" xlink:type="simple">10.3897/zookeys.1091.79085.figures13-14</object-id><object-id xmlns:xlink="http://www.w3.org/1999/xlink" content-type="arpha" xlink:type="simple">8C05FDFA-2865-5C10-9743-70B4CA1A62CD</object-id><label>Figures 13, 14.</label><caption><p>Paratype worker of <italic><tp:taxon-name><tp:taxon-name-part taxon-name-part-type="genus" reg="Temnothorax">Temnothorax</tp:taxon-name-part><tp:taxon-name-part taxon-name-part-type="species" reg="anodontoides">anodontoides</tp:taxon-name-part></tp:taxon-name></italic> Dlussky &amp; Zabelin, 1985. <bold>13</bold> dorsal <bold>14</bold> lateral. Scale bar: 1 mm.</p></caption><graphic xmlns:xlink="http://www.w3.org/1999/xlink" xlink:href="zookeys-1091-139-g007.jpg" position="float" orientation="portrait" xlink:type="simple" id="oo_666949.jpg"><uri content-type="original_file" xlink:type="simple">https://binary.pensoft.net/fig/666949</uri></graphic></fig><fig id="F8" position="float" orientation="portrait"><object-id xmlns:xlink="http://www.w3.org/1999/xlink" content-type="doi" xlink:type="simple">10.3897/zookeys.1091.79085.figures15-16</object-id><object-id xmlns:xlink="http://www.w3.org/1999/xlink" content-type="arpha" xlink:type="simple">A4FBBC76-F6E7-52C4-9770-71723232064A</object-id><label>Figures 15, 16.</label><caption><p>Head sculpture of workers <bold>15</bold><italic><tp:taxon-name><tp:taxon-name-part taxon-name-part-type="genus" reg="Temnothorax">Temnothorax</tp:taxon-name-part><tp:taxon-name-part taxon-name-part-type="species" reg="parnonensis">parnonensis</tp:taxon-name-part></tp:taxon-name></italic> sp. nov., holotype <bold>16</bold><italic><tp:taxon-name><tp:taxon-name-part taxon-name-part-type="genus" reg="Temnothorax">Temnothorax</tp:taxon-name-part><tp:taxon-name-part taxon-name-part-type="species" reg="anodontoides">anodontoides</tp:taxon-name-part></tp:taxon-name></italic> Dlussky &amp; Zabelin, 1985, paratype.</p></caption><graphic xmlns:xlink="http://www.w3.org/1999/xlink" xlink:href="zookeys-1091-139-g008.jpg" position="float" orientation="portrait" xlink:type="simple" id="oo_666950.jpg"><uri content-type="original_file" xlink:type="simple">https://binary.pensoft.net/fig/666950</uri></graphic></fig></tp:treatment-sec><ref-list><ref id="B8"><mixed-citation xmlns:xlink="http://www.w3.org/1999/xlink" xlink:type="simple"><person-group><name name-style="western"><surname>Dlussky</surname><given-names>GM</given-names></name><name name-style="western"><surname>Zabelin</surname><given-names>SI</given-names></name></person-group> (<year>1985</year>) <article-title>Ant fauna (<tp:taxon-name><tp:taxon-name-part taxon-name-part-type="order">Hymenoptera</tp:taxon-name-part></tp:taxon-name>, <tp:taxon-name><tp:taxon-name-part taxon-name-part-type="family">Formicidae</tp:taxon-name-part></tp:taxon-name>) of the River Sumbar Basin (south-west Kopetdag).</article-title> In: <person-group><name name-style="western"><surname>Nechaevaya</surname><given-names>NT</given-names></name></person-group> (<role>Ed.</role>) <issue-title>The vegetation and animal world of western Kopetdag.</issue-title><source>Ashkhabad: Ylym</source>, <fpage>208</fpage>–<lpage>246</lpage>. [278 pp] [In Russian]</mixed-citation></ref><ref id="B18"><mixed-citation xmlns:xlink="http://www.w3.org/1999/xlink" xlink:type="simple"><person-group><name name-style="western"><surname>Schulz</surname><given-names>A</given-names></name><name name-style="western"><surname>Heinze</surname><given-names>J</given-names></name><name name-style="western"><surname>Pusch</surname><given-names>K</given-names></name></person-group> (<year>2007</year>) <article-title>Description of two new <italic><tp:taxon-name><tp:taxon-name-part taxon-name-part-type="genus">Temnothorax</tp:taxon-name-part></tp:taxon-name></italic> species (<tp:taxon-name><tp:taxon-name-part taxon-name-part-type="order">Hymenoptera</tp:taxon-name-part></tp:taxon-name>: <tp:taxon-name><tp:taxon-name-part taxon-name-part-type="family">Formicidae</tp:taxon-name-part></tp:taxon-name>) from Italy.</article-title><source>Zootaxa</source><volume>1471</volume>(<issue>1</issue>): <fpage>1</fpage>–<lpage>14</lpage>. <ext-link xlink:href="10.11646/zootaxa.1471.1.1" ext-link-type="doi" xlink:type="simple">https://doi.org/10.11646/zootaxa.1471.1.1</ext-link></mixed-citation></ref></ref-list></tp:taxon-treatment>
