# Supplementary material for: ﻿A review of the Temnothoraxanodontoides species-group (Hymenoptera, Formicidae) from Greece
Source: Zookeys. 2022 Mar 1;1091:139–59. doi: 10.3897/zookeys.1091.79085 (PMC9005485; doi:10.3897/zookeys.1091.79085)
Supplement: XML Treatment for Temnothorax ikarosi [file zookeys.1091.79085-treatment5.xml]

<!DOCTYPE tp:taxon-treatment
  PUBLIC "-//TaxonX//DTD Taxonomic Treatment Publishing DTD v0 20100105//EN" "tax-treatment-NSO.dtd">
<tp:taxon-treatment xmlns:tp="http://www.plazi.org/taxpub"><tp:treatment-meta><kwd-group><label>Taxon classification</label><kwd>
                <named-content content-type="kingdom">Animalia</named-content>
              </kwd><kwd>
                <named-content content-type="order">Hymenoptera</named-content>
              </kwd><kwd>
                <named-content content-type="family">Formicidae</named-content>
              </kwd></kwd-group><mixed-citation publication-type="journal"><person-group><name><surname>Salata</surname><given-names>Sebastian</given-names></name><name><surname>Borowiec</surname><given-names>Lech</given-names></name></person-group><article-title>﻿A review of the <italic><tp:taxon-name><tp:taxon-name-part taxon-name-part-type="genus" reg="Temnothorax">Temnothorax</tp:taxon-name-part><tp:taxon-name-part taxon-name-part-type="species" reg="anodontoides">anodontoides</tp:taxon-name-part></tp:taxon-name></italic> species-group (<tp:taxon-name><tp:taxon-name-part taxon-name-part-type="order">Hymenoptera</tp:taxon-name-part></tp:taxon-name>, <tp:taxon-name><tp:taxon-name-part taxon-name-part-type="family">Formicidae</tp:taxon-name-part></tp:taxon-name>) from Greece</article-title><source>Zookeys</source><day>01</day><month>03</month><year>2022</year><volume>1091</volume><fpage>139</fpage><lpage>159</lpage><pub-id pub-id-type="doi">10.3897/zookeys.1091.79085</pub-id></mixed-citation></tp:treatment-meta><tp:nomenclature><label>﻿</label><tp:taxon-name>
              <object-id xmlns:xlink="http://www.w3.org/1999/xlink" content-type="arpha" xlink:type="simple">9DA1CD04-CBA0-5C31-A4BD-521087C44AD7</object-id>
              <tp:taxon-name-part taxon-name-part-type="genus" reg="Temnothorax">Temnothorax</tp:taxon-name-part>
              <tp:taxon-name-part taxon-name-part-type="species" reg="ikarosi">ikarosi</tp:taxon-name-part>
            </tp:taxon-name><tp:taxon-authority>Salata, Borowiec &amp; Trichas, 2018</tp:taxon-authority><xref ref-type="fig" rid="F9">Figs 17</xref><xref ref-type="fig" rid="F9">, 18</xref><tp:nomenclature-citation-list><tp:nomenclature-citation><tp:taxon-name>
                  <tp:taxon-name-part taxon-name-part-type="genus" reg="Temnothorax">Temnothorax</tp:taxon-name-part>
                  <tp:taxon-name-part taxon-name-part-type="species" reg="ikarosi">ikarosi</tp:taxon-name-part>
                </tp:taxon-name><comment>Salata, Borowiec &amp; Trichas, 2018: 781, figs 26–30 (w.)</comment></tp:nomenclature-citation></tp:nomenclature-citation-list></tp:nomenclature><tp:treatment-sec sec-type="type material" id="SECID0E6QBG"><title>Type material.</title><p><bold><italic>Holotype</italic></bold> (w.) (<ext-link xmlns:xlink="http://www.w3.org/1999/xlink" xlink:type="simple" ext-link-type="uri" xlink:href="http://www.antweb.org/specimen/CASENT0845912">CASENT0845912</ext-link>): <tp:taxon-name><tp:taxon-name-part taxon-name-part-type="genus" reg="Temnothorax">Temnothorax</tp:taxon-name-part></tp:taxon-name>| <tp:taxon-name><tp:taxon-name-part taxon-name-part-type="genus" reg="Temnothorax"/><tp:taxon-name-part taxon-name-part-type="species" reg="ikarosi">ikarosi</tp:taxon-name-part></tp:taxon-name> sp. nov. | HOLOTYPE || GREECE, Crete, Lasithi | Prov. Limnakarou Plateau | 1750 m <named-content xmlns:xlink="http://www.w3.org/1999/xlink" content-type="dwc:verbatimCoordinates" xlink:type="simple"><named-content content-type="geo-json" specific-use="{&#34;type&#34;:&#34;Point&#34;,&#34;coordinates&#34;:[25.466667,35.100000]}" id="NCID0EBSBG" xlink:type="simple">35°06'N, 25°28'E</named-content></named-content> | 5.8.2000. M. Chatzaki (MNHW).</p></tp:treatment-sec><tp:treatment-sec sec-type="Differential diagnosis" id="SECID0EGSBG"><title>Differential diagnosis.</title><p><italic><tp:taxon-name><tp:taxon-name-part taxon-name-part-type="genus" reg="Temnothorax">Temnothorax</tp:taxon-name-part><tp:taxon-name-part taxon-name-part-type="species" reg="ikarosi">ikarosi</tp:taxon-name-part></tp:taxon-name></italic> differs from <italic><tp:taxon-name><tp:taxon-name-part taxon-name-part-type="genus" reg="Temnothorax">T.</tp:taxon-name-part><tp:taxon-name-part taxon-name-part-type="species" reg="parnonensis">parnonensis</tp:taxon-name-part></tp:taxon-name></italic> in entirely sculptured head and frons lacking smooth patches; from <italic><tp:taxon-name><tp:taxon-name-part taxon-name-part-type="genus" reg="Temnothorax">T.</tp:taxon-name-part><tp:taxon-name-part taxon-name-part-type="species" reg="euboeae">euboeae</tp:taxon-name-part></tp:taxon-name></italic> it differs in elongated petiolar peduncle and triangular propodeal spines; from <italic><tp:taxon-name><tp:taxon-name-part taxon-name-part-type="genus" reg="Temnothorax">T.</tp:taxon-name-part><tp:taxon-name-part taxon-name-part-type="species" reg="anodontoides">anodontoides</tp:taxon-name-part></tp:taxon-name></italic> it differs in presence of distinct propodeal spines; from <italic><tp:taxon-name><tp:taxon-name-part taxon-name-part-type="genus" reg="Temnothorax">T.</tp:taxon-name-part><tp:taxon-name-part taxon-name-part-type="species" reg="arkasi">arkasi</tp:taxon-name-part></tp:taxon-name></italic> it differs in less elongate head, sparser and thicker promesonotal sculpture and bigger propodeal spines.</p></tp:treatment-sec><tp:treatment-sec sec-type="description" id="SECID0EDUBG"><title>Description.</title><p><xref ref-type="bibr" rid="B17">Salata et al. (2018)</xref>: 781.</p></tp:treatment-sec><tp:treatment-sec sec-type="distribution" id="SECID0ENUBG"><title>Distribution.</title><p>Limnakarou Plateau, Crete, Greece.</p><fig id="F9" position="float" orientation="portrait"><object-id xmlns:xlink="http://www.w3.org/1999/xlink" content-type="doi" xlink:type="simple">10.3897/zookeys.1091.79085.figures17-18</object-id><object-id xmlns:xlink="http://www.w3.org/1999/xlink" content-type="arpha" xlink:type="simple">58437CCA-3D75-53FD-AB88-4F01B46CE4A4</object-id><label>Figures 17, 18.</label><caption><p>Paratype worker of <italic><tp:taxon-name><tp:taxon-name-part taxon-name-part-type="genus" reg="Temnothorax">Temnothorax</tp:taxon-name-part><tp:taxon-name-part taxon-name-part-type="species" reg="ikarosi">ikarosi</tp:taxon-name-part></tp:taxon-name></italic> Salata, Borowiec &amp; Trichas, 2018. <bold>17</bold> dorsal <bold>18</bold> lateral. Scale bar: 1 mm.</p></caption><graphic xmlns:xlink="http://www.w3.org/1999/xlink" xlink:href="zookeys-1091-139-g009.jpg" position="float" orientation="portrait" xlink:type="simple" id="oo_666951.jpg"><uri content-type="original_file" xlink:type="simple">https://binary.pensoft.net/fig/666951</uri></graphic></fig><fig id="F10" position="float" orientation="portrait"><object-id xmlns:xlink="http://www.w3.org/1999/xlink" content-type="doi" xlink:type="simple">10.3897/zookeys.1091.79085.figure19</object-id><object-id xmlns:xlink="http://www.w3.org/1999/xlink" content-type="arpha" xlink:type="simple">0490E4D9-78B9-5FAB-94F0-8C58885FDC3D</object-id><label>Figure 19.</label><caption><p>Distribution of members of the <italic><tp:taxon-name><tp:taxon-name-part taxon-name-part-type="genus" reg="Temnothorax">Temnothorax</tp:taxon-name-part><tp:taxon-name-part taxon-name-part-type="species" reg="anodontoides">anodontoides</tp:taxon-name-part></tp:taxon-name></italic> species-group in Europe: <italic><tp:taxon-name><tp:taxon-name-part taxon-name-part-type="genus" reg="Temnothorax">Temnothorax</tp:taxon-name-part><tp:taxon-name-part taxon-name-part-type="species" reg="arkasi">arkasi</tp:taxon-name-part></tp:taxon-name></italic> (red circle), <italic><tp:taxon-name><tp:taxon-name-part taxon-name-part-type="genus" reg="Temnothorax">T.</tp:taxon-name-part><tp:taxon-name-part taxon-name-part-type="species" reg="euboeae">euboeae</tp:taxon-name-part></tp:taxon-name></italic> (violet circle), <italic><tp:taxon-name><tp:taxon-name-part taxon-name-part-type="genus" reg="Temnothorax">T.</tp:taxon-name-part><tp:taxon-name-part taxon-name-part-type="species" reg="ikarosi">ikarosi</tp:taxon-name-part></tp:taxon-name></italic> (orange circle), <italic><tp:taxon-name><tp:taxon-name-part taxon-name-part-type="genus" reg="Temnothorax">T.</tp:taxon-name-part><tp:taxon-name-part taxon-name-part-type="species" reg="parnonensis">parnonensis</tp:taxon-name-part></tp:taxon-name></italic> (green circles) and <italic><tp:taxon-name><tp:taxon-name-part taxon-name-part-type="genus" reg="Temnothorax">T.</tp:taxon-name-part><tp:taxon-name-part taxon-name-part-type="species" reg="saxatilis">saxatilis</tp:taxon-name-part></tp:taxon-name></italic> (blue circle).</p></caption><graphic xmlns:xlink="http://www.w3.org/1999/xlink" xlink:href="zookeys-1091-139-g010.jpg" position="float" orientation="portrait" xlink:type="simple" id="oo_666952.jpg"><uri content-type="original_file" xlink:type="simple">https://binary.pensoft.net/fig/666952</uri></graphic></fig></tp:treatment-sec><ref-list><ref id="B17"><mixed-citation xmlns:xlink="http://www.w3.org/1999/xlink" xlink:type="simple"><person-group><name name-style="western"><surname>Salata</surname><given-names>S</given-names></name><name name-style="western"><surname>Borowiec</surname><given-names>L</given-names></name><name name-style="western"><surname>Trichas</surname><given-names>A</given-names></name></person-group> (<year>2018</year>) <article-title>Taxonomic revision of the Cretan fauna of the genus <italic><tp:taxon-name><tp:taxon-name-part taxon-name-part-type="genus">Temnothorax</tp:taxon-name-part></tp:taxon-name></italic> Mayr, 1861 (<tp:taxon-name><tp:taxon-name-part taxon-name-part-type="order">Hymenoptera</tp:taxon-name-part></tp:taxon-name>: <tp:taxon-name><tp:taxon-name-part taxon-name-part-type="family">Formicidae</tp:taxon-name-part></tp:taxon-name>), with notes on the endemism of ant fauna of Crete.</article-title><source>Annales Zoologici (Warsaw)</source><volume>68</volume>(<issue>4</issue>): <fpage>769</fpage>–<lpage>808</lpage>. <ext-link xlink:href="10.3161/00034541ANZ2018.68.4.004" ext-link-type="doi" xlink:type="simple">https://doi.org/10.3161/00034541ANZ2018.68.4.004</ext-link></mixed-citation></ref></ref-list></tp:taxon-treatment>
